# Supplementary material for: Identification of Prognostic Alternative Splicing Signature in Breast Carcinoma
Source: Front Genet. 2019 Mar 28;10:278. doi: 10.3389/fgene.2019.00278 (PMC6448481; doi:10.3389/fgene.2019.00278)
Supplement: TABLE S2 — Detailed enrichment results of GO terms and KEGG pathways. [file Table_2.XLSX]

## Sheet: Sheet1
KEGG	ID	Description	GeneRatio	BgRatio	pvalue	p.adjust	qvalue	geneID	Count
	hsa04141	Protein processing in endoplasmic reticulum	39/820	165/7470	2.20167e-06	0.000675912	0.000584021	91319/56681/823/3326/5599/10956/7991/9632/84447/10961/9709/23640/51128/3320/56886/6746/22872/55741/51360/7326/6500/468/1965/55968/1649/10113/10277/23471/7323/51619/10484/6400/824/79139/91445/57134/581/27248/118424	39
	hsa04120	Ubiquitin mediated proteolysis	32/820	137/7470	2.30887e-05	0.00354411	0.00306229	1642/9246/7329/83737/8924/7324/84447/51529/7325/1161/9820/23759/7326/5371/8916/7317/6500/25847/10277/7323/26272/51619/7332/10401/51433/140739/25898/55070/7334/4591/118424/8453	32
	hsa04932	Non-alcoholic fatty liver disease (NAFLD)	33/820	149/7470	5.44863e-05	0.00557576	0.00481773	55967/998/6720/4700/5599/4696/83737/4714/4710/4716/1345/6391/4705/10018/4708/3551/208/4720/468/1965/10000/1649/10062/126328/1347/581/27089/54539/22877/8503/4717/7132/7385	33
	hsa03013	RNA transport	36/820	171/7470	7.85043e-05	0.0060252	0.00520607	1973/6612/129401/7329/22985/8666/1981/8480/8661/79902/9883/57187/8890/8672/51095/23636/7514/60528/22916/1965/23279/7341/4927/9688/8487/5976/10250/6607/3646/11218/10605/8667/11171/6606/9470/10921	36
	hsa05212	Pancreatic cancer	20/820	75/7470	0.000115089	0.00706644	0.00610575	998/4087/842/5599/1647/5880/3551/208/5594/2064/10000/6199/581/598/1956/8503/8517/5888/1029/4089	20
	hsa04520	Adherens junction	18/820	72/7470	0.000588689	0.0236827	0.020463	998/4087/1500/56288/5880/6932/71/4008/5594/2064/6885/1499/10810/1956/5777/387/10580/4089	18
	hsa05012	Parkinson disease	29/820	142/7470	0.000644529	0.0236827	0.020463	55967/9246/842/498/4700/4696/7419/4714/4710/4716/1345/6391/4705/4708/5413/7326/7317/4720/517/7332/5567/126328/1347/27089/54539/7416/4717/118424/7385	29
	hsa04666	Fc gamma R-mediated phagocytosis	21/820	91/7470	0.000678679	0.0236827	0.020463	998/5880/56848/2213/274/208/5594/10000/10810/10092/10451/2214/1072/6199/5579/27040/5788/8394/8398/8503/2934	21
	hsa04210	Apoptosis	28/820	136/7470	0.00069428	0.0236827	0.020463	842/823/5599/1647/10018/839/8837/71/3551/10038/208/468/5594/1965/10000/1649/824/1676/8743/581/598/56616/10039/8503/6709/8517/7132/142	28
	hsa05213	Endometrial cancer	15/820	58/7470	0.00113697	0.0349049	0.0301595	842/3611/8313/1647/6932/2002/208/4609/5594/2064/10000/1499/581/1956/8503	15
	hsa05230	Central carbon metabolism in cancer	16/820	65/7470	0.00139599	0.0389607	0.033664	9997/5213/5315/2263/51548/208/4609/5594/2064/5979/10000/5160/3939/5163/1956/8503	16
	hsa04510	Focal adhesion	36/820	199/7470	0.00162893	0.0416733	0.0360078	998/1293/5599/3611/3911/4638/3371/5499/5880/2002/1292/7450/10298/71/1278/55742/208/5594/2064/3691/10000/1499/10627/2335/5501/824/5908/1288/10451/5579/1956/3685/387/5500/8503/896	36
	hsa05016	Huntington disease	35/820	193/7470	0.00179946	0.0424949	0.0367177	55967/842/498/4700/4696/7419/4714/4710/4716/5432/548644/1345/6391/246721/4705/163/4708/5431/10540/4720/55081/517/126328/1347/1175/581/1639/27089/54539/7416/25942/4717/5435/6648/7385	35
	hsa05210	Colorectal cancer	19/820	86/7470	0.00207424	0.0430363	0.0371855	4087/842/5599/8313/1647/5880/6932/10018/208/4609/5594/10000/1499/6199/581/1956/387/8503/4089	19
	hsa03410	Base excision repair	10/820	33/7470	0.00210275	0.0430363	0.0371855	4968/27343/5423/10038/3978/4595/5427/55247/10039/142	10
	hsa04066	HIF-1 signaling pathway	21/820	100/7470	0.00241385	0.0463158	0.0400192	2597/7076/208/5594/2064/10000/5230/2027/6199/5160/5579/3939/5163/226/285/1956/8503/284/8569/8453/9470	21
	hsa04130	SNARE interactions in vesicular transport	10/820	34/7470	0.00269141	0.0486038	0.041996	6810/8773/9570/8677/8675/6844/143187/10282/8417/55850	10
GO MF	ID	Description	GeneRatio	BgRatio	pvalue	p.adjust	qvalue	geneID	Count
	GO:0045296	cadherin binding	60/1868	304/17354	2.34937e-06	0.00204459	0.00191859	IST1/FXYD5/EIF2A/HSP90AB1/DDX3X/EIF4G1/EPS15L1/USO1/CCS/LRRFIP1/CTNND1/PPP1CA/SPTBN2/MACF1/ZC3HAV1/RPL15/PKM/PICALM/PDLIM5/PAK4/ABI1/PARVA/PKP2/DLG1/YWHAZ/LIMA1/PLEC/CTNNB1/PHLDB2/PUF60/RAB1A/ATXN2L/EEF1D/CTTN/SNX2/GOLGA2/ARGLU1/CORO1B/SNX1/GOLGA3/NDRG1/RUVBL1/LDHA/GAPVD1/RANBP1/EPS8L2/ALDOA/PKN2/HCFC1/UBFD1/EIF3E/SDCBP/EGFR/TAGLN2/TMPO/CALD1/RTN4/CAST/SPTAN1/DOCK9	60
	GO:0016874	ligase activity	39/1868	171/17354	4.10973e-06	0.00204459	0.00191859	HLCS/ITCH/HARS2/ATG10/EARS2/CTPS1/NADSYN1/TARS/FARSA/RIMKLB/WARS/UBA5/ASNS/ZNF451/PARP2/UBA1/AACS/CARS2/LIG1/GSS/NAE1/MCCC2/FPGS/TTLL1/PIAS3/TTLL3/GCLC/PARP3/ACSL6/ACSL5/IARS/MARS/TARSL2/ACAT1/SLC27A1/GART/PARP1/LARS/NARS	39
	GO:0050839	cell adhesion molecule binding	79/1868	463/17354	2.20423e-05	0.00731071	0.00686019	IST1/COL3A1/FXYD5/EIF2A/HSP90AB1/DDX3X/DST/EIF4G1/EPS15L1/USO1/CCS/ILK/LRRFIP1/LAMA5/ITGB2/CTNND1/PPP1CA/SPTBN2/LTBP4/MACF1/ZC3HAV1/RPL15/PKM/ADAMTS13/PICALM/VWF/PDLIM5/PAK4/ABI1/TSPAN4/PARVA/PKP2/DLG1/PTPN2/YWHAZ/LIMA1/PLEC/CTNNB1/PHLDB2/PUF60/RAB1A/SLC14A2/ADAM15/ATXN2L/EEF1D/FN1/CTTN/SNX2/NRXN1/GOLGA2/ARGLU1/CORO1B/SNX1/GOLGA3/NDRG1/RUVBL1/LDHA/GAPVD1/RANBP1/EPS8L2/ALDOA/CD200/PKN2/HCFC1/UBFD1…	79
	GO:0140097	NA	39/1868	189/17354	4.74855e-05	0.011812	0.0110841	ERCC1/OGG1/DNASE1L1/DDX3X/TOP3B/POLL/POLB/SETMAR/ERCC4/MGME1/RBPJ/DICER1/POLM/XRCC6/POLH/ISG20/PARP2/BRIP1/DDX11/APTX/RUVBL2/LIG1/DCLRE1C/MUTYH/MCM7/GINS4/RAD51C/POLE2/DNMT1/RUVBL1/TATDN1/CHRAC1/NEIL3/PARP3/SMARCAL1/CHD3/EXO5/RAD51/PARP1	39
	GO:0030695	GTPase regulator activity	56/1868	313/17354	9.23261e-05	0.0183729	0.0172407	ARHGEF1/DNAJA3/RANBP3/MYO9B/IPO5/RGS12/RASA1/TBC1D5/AXIN2/SGSM3/GDI1/RABGAP1/RAB3GAP1/USP6NL/ARHGAP10/NPRL3/ECT2/ARHGAP24/SH3BP1/RGS3/TRIP10/TBC1D3F/PGAM5/AGAP5/RAP1GAP/TBC1D15/ERRFI1/PREB/CDC42SE1/TBC1D16/GPS1/ARFGAP2/ARHGAP22/TBC1D3/DEPDC1/NPRL2/NCKAP1L/ARHGAP21/VAV3/GAPVD1/RABEP1/PCP2/RANBP1/ARHGDIA/ARHGAP29/ARHGEF11/SRGAP1/ARHGAP19/DNM1L/ARAP1/GIT2/SIPA1L1/TBC1D1/ARHGAP4/NRP1/LARS	56
	GO:0019787	ubiquitin-like protein transferase activity	75/1868	460/17354	0.000158929	0.0240457	0.0225639	UBR4/CDC42/BFAR/UBE2L6/UBE2V2/RNF38/UBE2I/ITCH/ZNRF1/ATG10/HERC2/UBE2E1/ATG16L1/KLHL21/MED1/SYVN1/RC3H2/HECTD3/RNF121/UBE2V1/ANAPC11/KLHL5/UBE2E2/ERCC8/RNF167/NOSIP/RNF4/MKRN1/PPIL2/UBE2G1/ZNF451/HERC3/HECTD1/SKP1/LMO7/RNF10/FBXL18/UHRF2/RNF44/SUMO1/RNF13/UBE4B/UBE2D3/FBXO4/UBE2D4/UNKL/TTC3/C18orf25/UBE2L3/DZIP3/FBXL12/RNF220/LONRF1/ZNF738/RNF185/KCTD10/SPSB1/FBXO44/TRIM36/RNF146/PIAS3/RNF216/UBE…	75
	GO:0005096	GTPase activator activity	51/1868	284/17354	0.000169166	0.0240457	0.0225639	ARHGEF1/RANBP3/MYO9B/RGS12/RASA1/TBC1D5/AXIN2/SGSM3/GDI1/RABGAP1/RAB3GAP1/USP6NL/ARHGAP10/NPRL3/ECT2/ARHGAP24/SH3BP1/RGS3/TRIP10/TBC1D3F/PGAM5/AGAP5/RAP1GAP/TBC1D15/ERRFI1/PREB/TBC1D16/ARFGAP2/ARHGAP22/TBC1D3/DEPDC1/NPRL2/NCKAP1L/ARHGAP21/VAV3/GAPVD1/RABEP1/RANBP1/ARHGDIA/ARHGAP29/ARHGEF11/SRGAP1/ARHGAP19/DNM1L/ARAP1/GIT2/SIPA1L1/TBC1D1/ARHGAP4/NRP1/LARS	51
	GO:0003743	translation initiation factor activity	15/1868	51/17354	0.00021112	0.0240543	0.0225719	EIF4A1/EIF2A/EIF3G/EIF4G1/EIF6/EIF3A/EIF2B4/EIF4G3/MTIF2/EIF2S1/EIF3M/COPS5/EIF3E/EIF3H/EIF4E2	15
	GO:0061659	ubiquitin-like protein ligase activity	43/1868	231/17354	0.000238501	0.0240543	0.0225719	CDC42/BFAR/UBE2V2/RNF38/ITCH/ZNRF1/HERC2/MED1/SYVN1/HECTD3/RNF121/UBE2V1/ANAPC11/NOSIP/RNF4/MKRN1/PPIL2/UBE2G1/ZNF451/HERC3/HECTD1/SKP1/UHRF2/RNF44/RNF13/UBE4B/FBXO4/C18orf25/DZIP3/RNF220/LONRF1/RNF185/RNF146/RNF216/UBE2F/RNF111/RNF14/UBE2N/TRIM37/CCNB1IP1/UBE2J2/MIB2/CUL2	43
	GO:0008135	translation factor activity, RNA binding	21/1868	86/17354	0.000241751	0.0240543	0.0225719	EIF4A1/EIF2A/EIF3G/EIF4G1/EIF6/EIF3A/EIF2B4/ABTB1/EIF4G3/C12orf65/HBS1L/MTIF2/EIF2S1/TSFM/EEF1D/EIF3M/COPS5/EIF3E/EEF1B2/EIF3H/EIF4E2	21
	GO:0061630	ubiquitin protein ligase activity	42/1868	226/17354	0.000290382	0.0262664	0.0246477	CDC42/BFAR/UBE2V2/RNF38/ITCH/ZNRF1/HERC2/MED1/SYVN1/HECTD3/RNF121/UBE2V1/ANAPC11/NOSIP/RNF4/MKRN1/PPIL2/UBE2G1/HERC3/HECTD1/SKP1/UHRF2/RNF44/RNF13/UBE4B/FBXO4/C18orf25/DZIP3/RNF220/LONRF1/RNF185/RNF146/RNF216/UBE2F/RNF111/RNF14/UBE2N/TRIM37/CCNB1IP1/UBE2J2/MIB2/CUL2	42
	GO:0060589	nucleoside-triphosphatase regulator activity	59/1868	350/17354	0.00032008	0.02654	0.0249045	ARHGEF1/DNAJA3/RANBP3/MYO9B/IPO5/RGS12/RASA1/TBC1D5/AXIN2/SGSM3/GDI1/RABGAP1/RAB3GAP1/USP6NL/ARHGAP10/NPRL3/ECT2/ARHGAP24/SH3BP1/RGS3/TRIP10/TBC1D3F/PGAM5/AGAP5/RAP1GAP/TBC1D15/ERRFI1/PREB/CDC42SE1/TBC1D16/GPS1/ARFGAP2/ARHGAP22/TBC1D3/HSCB/DEPDC1/NPRL2/NCKAP1L/ARHGAP21/VAV3/GAPVD1/RABEP1/PCP2/RANBP1/ARHGDIA/ARHGAP29/ARHGEF11/SRGAP1/TOR1AIP1/ARHGAP19/BAG5/DNM1L/ARAP1/GIT2/SIPA1L1/TBC1D1/ARHGAP4/NR…	59
	GO:0032182	ubiquitin-like protein binding	20/1868	84/17354	0.000479841	0.0367263	0.0344631	UBE2L6/HERC2/RAE1/HDAC6/NUP62/RNF4/SIRT2/TOM1L1/PML/USP13/NSFL1C/TSG101/USP25/NBR1/UBXN2B/DCUN1D4/RNF111/VPS28/UBE2N/IKBKG	20
	GO:0061650	ubiquitin-like protein conjugating enzyme activity	10/1868	29/17354	0.000594382	0.0422436	0.0396403	UBE2V2/UBE2I/UBE2E1/UBE2E2/UBE2G1/UBE2D3/UBE2D4/UBE2L3/UBE2N/UBE2J2	10
	GO:0004842	ubiquitin-protein transferase activity	69/1868	437/17354	0.000713294	0.0458549	0.0430291	UBR4/CDC42/BFAR/UBE2L6/UBE2V2/RNF38/ITCH/ZNRF1/HERC2/UBE2E1/KLHL21/MED1/SYVN1/RC3H2/HECTD3/RNF121/UBE2V1/ANAPC11/KLHL5/UBE2E2/ERCC8/RNF167/NOSIP/RNF4/MKRN1/PPIL2/UBE2G1/HERC3/HECTD1/SKP1/LMO7/RNF10/FBXL18/UHRF2/RNF44/RNF13/UBE4B/UBE2D3/FBXO4/UBE2D4/UNKL/TTC3/C18orf25/UBE2L3/DZIP3/FBXL12/RNF220/LONRF1/ZNF738/RNF185/KCTD10/SPSB1/FBXO44/TRIM36/RNF146/RNF216/UBE2F/RCHY1/RNF111/FBXO9/MALT1/RNF14/FBXL5…	69
	GO:0030374	ligand-dependent nuclear receptor transcription coactivator activity	14/1868	51/17354	0.000737365	0.0458549	0.0430291	SS18/CARM1/BUD31/MED1/ZMIZ2/PPARGC1B/SFR1/ENY2/PSMC3IP/TSG101/MED17/PRKCB/MED24/RBM14	14
	GO:0097718	disordered domain specific binding	10/1868	30/17354	0.000806364	0.047196	0.0442876	SMAD2/HSP90AB1/FKBP8/GAPDH/HSP90AA1/TEAD2/CTNNB1/FN1/CALM2/NUMA1	10
GO CC	ID	Description	GeneRatio	BgRatio	pvalue	p.adjust	qvalue	geneID	Count
	GO:0005925	focal adhesion	79/1908	394/18511	4.65827e-09	1.45149e-06	1.11267e-06	CDC42/CAPN1/EPB41L5/FHL2/RPLP0/ANXA6/DST/ILK/LPXN/NOX4/ATP6V0C/PDCD6IP/RPS16/RPL31/TNC/GNB2/RAC2/PALLD/CD44/SNAP23/PAK4/PPFIA1/SORBS2/ARMC5/SLC4A2/CD99L2/PTK7/ACTG1/TSPAN4/PARVA/ARHGAP24/TGFB1I1/LMO7/MAPK1/YWHAZ/LIMA1/PLEC/CTNNB1/KIF23/PHLDB2/CORO1C/SLC9A1/STX16/MCAM/CTTN/NEXN/PPP1CC/ARHGAP22/CAPN2/LIMS1/ARPC5/PDLIM7/CORO1B/CFL1/PTPRC/SYNE2/PIP5K1A/RPL19/RPL30/FLII/LIMS2/SDCBP/SVIL/CLASP1/EGFR/IT…	79
	GO:0030055	cell-substrate junction	80/1908	402/18511	5.32025e-09	1.45149e-06	1.11267e-06	CDC42/CAPN1/EPB41L5/FHL2/RPLP0/ANXA6/DST/ILK/LPXN/NOX4/ATP6V0C/PDCD6IP/RPS16/RPL31/TNC/GNB2/RAC2/PALLD/CD44/SNAP23/PAK4/PPFIA1/SORBS2/ARMC5/SLC4A2/CD99L2/PTK7/ACTG1/TSPAN4/PARVA/ARHGAP24/TGFB1I1/LMO7/MAPK1/YWHAZ/LIMA1/PLEC/ITGB4/CTNNB1/KIF23/PHLDB2/CORO1C/SLC9A1/STX16/MCAM/CTTN/NEXN/PPP1CC/ARHGAP22/CAPN2/LIMS1/ARPC5/PDLIM7/CORO1B/CFL1/PTPRC/SYNE2/PIP5K1A/RPL19/RPL30/FLII/LIMS2/SDCBP/SVIL/CLASP1/E…	80
	GO:0005924	cell-substrate adherens junction	79/1908	397/18511	6.64803e-09	1.45149e-06	1.11267e-06	CDC42/CAPN1/EPB41L5/FHL2/RPLP0/ANXA6/DST/ILK/LPXN/NOX4/ATP6V0C/PDCD6IP/RPS16/RPL31/TNC/GNB2/RAC2/PALLD/CD44/SNAP23/PAK4/PPFIA1/SORBS2/ARMC5/SLC4A2/CD99L2/PTK7/ACTG1/TSPAN4/PARVA/ARHGAP24/TGFB1I1/LMO7/MAPK1/YWHAZ/LIMA1/PLEC/CTNNB1/KIF23/PHLDB2/CORO1C/SLC9A1/STX16/MCAM/CTTN/NEXN/PPP1CC/ARHGAP22/CAPN2/LIMS1/ARPC5/PDLIM7/CORO1B/CFL1/PTPRC/SYNE2/PIP5K1A/RPL19/RPL30/FLII/LIMS2/SDCBP/SVIL/CLASP1/EGFR/IT…	79
	GO:0005743	mitochondrial inner membrane	90/1908	480/18511	1.25869e-08	2.0611e-06	1.57998e-06	NDUFA12/ERAL1/ECSIT/SCO2/IMMP2L/ATP5A1/SPNS1/MDH2/NDUFA6/NDUFA3/RDH13/SLC3A1/HERC2/VDAC3/NDUFB8/NDUFB4/AURKAIP1/NDUFB10/C15orf48/TOMM40/TIMM17B/TAMM41/MRPL4/DUSP18/COX6C/PET100/SDHC/SLC25A24/TAZ/MRPL52/MRPS18C/NDUFA10/MRPS11/AK2/TMEM70/NDUFB2/GPD2/MRPL42/NDUFS2/NME4/MTG1/MRPL55/SLC8B1/TIMMDC1/SLC25A19/UCP3/CSDE1/TIMM23B/SFXN2/COA1/LETMD1/SLC25A13/BCS1L/ATP5G2/COX15/PTCD3/AGK/SLC25A16/THEM4/MRS2/F…	90
	GO:0005681	spliceosomal complex	43/1908	184/18511	2.06489e-07	2.705e-05	2.07358e-05	WDR83/DDX19A/PPIL3/DDX5/HNRNPH1/RBM5/DDX41/BUD31/ZCCHC8/SRSF1/HNRNPC/SF3A1/DDX19B/IK/HNRNPR/HNRNPM/SNRPC/PTBP2/PPIH/RBM41/SF1/HNRNPA1/WAC/FRG1/PPP1R8/GEMIN2/UPF1/SRSF2/SF3A3/SNRPE/LUC7L3/ISY1/SRRM1/DHX32/PRPF40B/SART1/SYNCRIP/DDX23/SNRPN/LSM7/LUC7L/ADAR/IVNS1ABP	43
	GO:0005813	centrosome	83/1908	469/18511	5.93996e-07	6.48445e-05	4.97081e-05	UBR4/IST1/CDC42/RANBP3/CEP41/HAUS6/PDE4DIP/CSNK1A1/MDM1/MKS1/UNC119/DYNC2LI1/DCTN5/CDK5RAP2/MBNL1/AXIN2/CLUAP1/TCP1/RABGAP1/RPGR/TTC8/PPP4R2/FOPNL/DISC1/SFI1/TNKS/PSMA1/NUP62/CUL7/VPS37A/AHI1/BRSK1/CAMSAP2/CNTRL/SIRT2/POC1B/CDK5RAP3/TMEM67/DCTN2/CNTROB/ODF2/ATF4/TBCCD1/CLIP1/DDX11/IFT57/RUVBL2/CTNNB1/KIF23/NEDD1/PCM1/CSPP1/ATP6V0D1/CCDC92/HYLS1/PRKACB/STOX1/NDRG1/NUMA1/RANBP1/CEP78/DCTN1/CAPRIN2/…	83
	GO:0005741	mitochondrial outer membrane	39/1908	174/18511	2.26677e-06	0.000212105	0.000162594	LPIN1/FIS1/DDX3X/VDAC3/TOMM40/RHOT2/UBA52/UBC/MYO19/BCL2L11/COASY/PGAM5/QTRT1/MTX2/RHOT1/PPP1CC/TOMM5/LETMD1/GK/ATP5G2/BMF/AGK/SLC25A46/RNF185/SAMM50/BAX/BCL2L1/ATF2/CISD2/ARMCX6/MLXIP/PI4KB/ACSL6/ACSL5/VDAC1/DNM1L/PDE2A/VPS13C/CNP	39
	GO:0019867	outer membrane	41/1908	198/18511	1.01977e-05	0.000834935	0.000640039	LPIN1/FIS1/DDX3X/VDAC3/TOMM40/RHOT2/UBA52/UBC/MYO19/BCL2L11/COASY/PGAM5/QTRT1/MTX2/RHOT1/SLC24A1/PPP1CC/TOMM5/LETMD1/GK/ATP5G2/BMF/AGK/SLC25A46/RNF185/SAMM50/SYNE2/BAX/BCL2L1/ATF2/CISD2/ARMCX6/MLXIP/PI4KB/ACSL6/ACSL5/VDAC1/DNM1L/PDE2A/VPS13C/CNP	41
	GO:0031968	organelle outer membrane	40/1908	196/18511	1.86029e-05	0.00135388	0.00103785	LPIN1/FIS1/DDX3X/VDAC3/TOMM40/RHOT2/UBA52/UBC/MYO19/BCL2L11/COASY/PGAM5/QTRT1/MTX2/RHOT1/PPP1CC/TOMM5/LETMD1/GK/ATP5G2/BMF/AGK/SLC25A46/RNF185/SAMM50/SYNE2/BAX/BCL2L1/ATF2/CISD2/ARMCX6/MLXIP/PI4KB/ACSL6/ACSL5/VDAC1/DNM1L/PDE2A/VPS13C/CNP	40
	GO:0030027	lamellipodium	38/1908	185/18511	2.55869e-05	0.00167594	0.00128473	SLC39A6/ILK/CTNND1/MYLK/RAC2/PALLD/STX4/CD44/SORBS2/ABI1/SH3BP1/RAPGEF3/CTNNB1/CORO1C/SLC9A1/NME2/CTTN/SNX2/WASF3/DYNLT1/ARPC5/FGD3/ABLIM1/APBB1/CORO1B/SNX1/CFL1/SYNE2/RUFY3/PIP5K1A/PKN2/PSTPIP1/PDPN/ITGAV/RHOA/ABLIM3/GSN/FAT1	38
	GO:0098687	chromosomal region	61/1908	352/18511	3.42801e-05	0.0019097	0.00146393	ERCC1/SSB/DDB1/SUMO3/CSNK1A1/CENPM/PHF6/NSL1/HAT1/RAD21/STAG2/CENPI/DYNLT3/DCTN5/NUP85/ERCC4/CENPN/SP100/THOC2/SKA2/PPP1CA/NGDN/TNKS/XRCC6/SIRT2/KANSL1/XPO1/POLR2B/PML/KNTC1/SIRT6/DCTN2/H3F3A/CLIP1/H2AFY/NUP160/IKZF1/DCLRE1C/SKA3/MCM7/UPF1/PPP1CC/POT1/DNMT1/RAD17/KDM4C/DCTN1/CDK2/CENPV/PPP2R5C/CHEK1/ZWINT/CLASP1/PPP1CB/PPP2R1A/SIN3A/PMF1/DCTN3/RPA2/RAD51/PARP1	61
	GO:0071013	catalytic step 2 spliceosome	24/1908	97/18511	3.58987e-05	0.0019097	0.00146393	WDR83/DDX19A/PPIL3/DDX5/HNRNPH1/DDX41/ZCCHC8/SRSF1/HNRNPC/SF3A1/DDX19B/HNRNPR/HNRNPM/HNRNPA1/FRG1/SF3A3/SNRPE/ISY1/SRRM1/SART1/SYNCRIP/DDX23/SNRPN/LSM7	24
	GO:0005759	mitochondrial matrix	74/1908	452/18511	3.91241e-05	0.0019097	0.00146393	DNAJA3/ABCE1/CS/ERAL1/SCO2/ATG4D/ATP5A1/MDH2/FASTK/DHX30/HARS2/EARS2/MRPL4/SDHAF2/ISCA1/DECR1/MRPL52/C12orf65/MRPS18C/FDXR/TRNT1/NDUFA10/MRPS11/SIRT5/ME3/ELAC2/MRPL42/COASY/NDUFS2/NME4/IDH3G/CARS2/FDX1L/MRRF/ABAT/MTG1/MRPL55/TSFM/ACOT2/PDPR/NMNAT3/PPA2/MCCC2/FLAD1/THEM4/FPGS/PDHA1/SUOX/DGUOK/MRPL20/MRPL48/CBR4/TRUB2/PDK1/TRAP1/BCL2L1/IDH3A/GSTK1/PCK2/NUBPL/HYKK/PITRM1/MRPL39/TXNRD2/VDAC1/MRPL2/MM…	74
	GO:0031252	cell leading edge	63/1908	369/18511	4.08181e-05	0.0019097	0.00146393	CDC42/EPB41L5/PLEKHA1/INPP5K/DST/SLC39A6/RASA1/ILK/TPM1/HDAC6/CTNND1/AAK1/HSP90AA1/MYLK/RAC2/MACF1/PALLD/STX4/CD44/SORBS2/ABI1/SH3BP1/AKT2/ATF4/CLIP1/RAPGEF3/ITGB4/CTNNB1/PHLDB2/CORO1C/SLC9A1/NME2/CTTN/EPB41L3/SNX2/WASF3/DYNLT1/ARPC5/FGD3/ABLIM1/PDLIM7/APBB1/CORO1B/THEM4/SNX1/CFL1/SYNE2/RUFY3/EPS8L2/DCTN1/PIP5K1A/PKN2/LMO4/RAB5A/PSTPIP1/PDPN/ITGAV/RHOA/ABLIM3/SGCE/COBL/GSN/FAT1	63
	GO:0034399	nuclear periphery	29/1908	130/18511	4.73255e-05	0.00206655	0.00158416	HLCS/OGG1/NUP35/PSPC1/IPO5/HAT1/RGS12/RAD21/STAG2/ATF7/ERCC8/HNRNPM/NSMF/PML/NONO/TGFB1I1/ATF4/KIF4A/RUVBL2/NUP93/PSMA6/SRRM1/CFL1/RUVBL1/TNPO2/NUMA1/SORBS1/SATB2/JAK2	29
	GO:0000790	nuclear chromatin	58/1908	340/18511	8.2956e-05	0.00339601	0.00260329	SS18/SIN3B/SMAD2/EZH2/RARA/H2AFV/TARDBP/HAT1/HIRA/BUD31/NASP/YY1AP1/NCOR1/INO80B/HNRNPC/TCP1/TCF4/MEF2A/TCF7/SALL2/SUZ12/HMGB2/NSMF/MAX/SIRT2/SIRT6/MYC/H3F3A/H2AFY/DDX11/APTX/WBP2/RUVBL2/CTNNB1/UHRF2/SFR1/CITED2/IKZF1/MUC1/SMARCC2/APPL2/AR/DFFA/NR1H3/RUVBL1/MXD1/RAD17/KDM4C/CHRAC1/BRD8/PHF12/SMARCE1/ASH2L/MBD3/SIN3A/CHD3/RAD51/SMAD4	58
	GO:0044455	mitochondrial membrane part	38/1908	196/18511	9.49088e-05	0.00348776	0.00267362	NDUFA12/FIS1/IMMP2L/ATP5A1/NDUFA6/NDUFA3/NDUFB8/NDUFB4/NDUFB10/C15orf48/TOMM40/TIMM17B/RHOT2/TAMM41/PET100/SDHC/NDUFA10/TMEM70/NDUFB2/NDUFS2/RHOT1/SLC8B1/SLC25A19/TIMM23B/TOMM5/COA1/BCS1L/ATP5G2/COX15/AGK/SAMM50/NDUFA11/COX7A2/UQCRQ/NDUFB11/ATP5J2/NDUFC1/UQCRC2	38
	GO:0016607	nuclear speck	62/1908	372/18511	9.58468e-05	0.00348776	0.00267362	NR4A2/SARNP/OGG1/BCLAF1/HAUS6/CSNK1A1/ACIN1/DDX3X/PSPC1/NSL1/NOC3L/TARDBP/SGK1/RUFY1/LPXN/RBM39/YLPM1/NSRP1/ZNF638/ARL6IP4/SRSF1/THOC2/GADD45A/SF3A1/IK/USP36/KAZN/HP1BP3/PPIH/RBM15/NONO/CPSF6/SART3/WAC/SUMO1/TUT1/ATXN2L/PPP1R8/TKT/PPP1CC/SRSF2/MEF2C/OSGEP/SF3A3/AR/DDX46/LUC7L3/APBB1/CCNL1/SRRM1/PRPF40B/SART1/PIP5K1A/PIAS3/RCHY1/GLYR1/SRSF11/HBP1/PIN1/BAZ2A/RBM14/RNPS1	62
	GO:0030131	clathrin adaptor complex	11/1908	30/18511	0.000115328	0.00397579	0.00304773	TBC1D5/PICALM/AP2B1/GGA2/AP3M2/GGA3/GGA1/SGIP1/AP2S1/EGFR/AP1M2	11
	GO:0005852	eukaryotic translation initiation factor 3 complex	8/1908	17/18511	0.000129749	0.00424929	0.00325739	ABCE1/DDX3X/EIF3G/EIF3A/EIF3M/COPS5/EIF3E/EIF3H	8
	GO:0044322	endoplasmic reticulum quality control compartment	10/1908	26/18511	0.000148551	0.00440983	0.00338046	OS9/SYVN1/UBA52/UBC/UGGT1/EDEM2/SEL1L/DZIP3/RNF185/ERLEC1	10
	GO:1990752	microtubule end	10/1908	26/18511	0.000148551	0.00440983	0.00338046	DST/CDK5RAP2/ASPM/CAMSAP2/CLIP1/NUMA1/DCTN1/SVIL/CLASP1/CAMSAP1	10
	GO:0042470	melanosome	24/1908	106/18511	0.000161582	0.00440983	0.00338046	HSP90AB1/ANXA6/NAP1L1/TMEM33/SYPL1/ERP29/PDCD6IP/RAB7A/HSP90AA1/TRPV2/HPS4/SYTL2/ATP1A1/DTNBP1/YWHAZ/RAB1A/RAB5B/RAB5A/SDCBP/GPNMB/CCT4/CTNS/STOM/CNP	24
	GO:0048770	pigment granule	24/1908	106/18511	0.000161582	0.00440983	0.00338046	HSP90AB1/ANXA6/NAP1L1/TMEM33/SYPL1/ERP29/PDCD6IP/RAB7A/HSP90AA1/TRPV2/HPS4/SYTL2/ATP1A1/DTNBP1/YWHAZ/RAB1A/RAB5B/RAB5A/SDCBP/GPNMB/CCT4/CTNS/STOM/CNP	24
	GO:0030496	midbody	32/1908	160/18511	0.000180937	0.00474055	0.00363398	IST1/PIK3C3/CDC42/PSRC1/PDCD6IP/GDI1/CTNND1/CCDC69/ASPM/NUP62/CNTRL/ECT2/SIRT2/DTNBP1/DDX11/KIF4A/TACC1/KIF23/PPP1CC/TSG101/SPAST/ANKRD54/PKN2/PKP4/RAP2A/SVIL/KIF13A/EXOC1/RHOA/PIN1/DCTN3/LYRM1	32
	GO:0000775	chromosome, centromeric region	36/1908	191/18511	0.000255523	0.00643722	0.0049346	SUMO3/CSNK1A1/CENPM/PHF6/NSL1/RAD21/STAG2/CENPI/DYNLT3/DCTN5/NUP85/CENPN/SKA2/NGDN/TNKS/KANSL1/XPO1/KNTC1/DCTN2/CLIP1/H2AFY/NUP160/IKZF1/SKA3/PPP1CC/DNMT1/KDM4C/DCTN1/CENPV/PPP2R5C/ZWINT/CLASP1/PPP2R1A/SIN3A/PMF1/DCTN3	36
	GO:0098798	mitochondrial protein complex	29/1908	144/18511	0.00031437	0.00762638	0.00584617	NDUFA12/IMMP2L/ATP5A1/NDUFA6/NDUFA3/NDUFB8/NDUFB4/NDUFB10/C15orf48/TOMM40/TIMM17B/SDHC/NDUFA10/NDUFB2/NDUFS2/TIMM23B/TOMM5/BCS1L/ATP5G2/AGK/SAMM50/NDUFA11/BAX/UQCRQ/NDUFB11/ATP5J2/VDAC1/NDUFC1/UQCRC2	29
	GO:1990204	oxidoreductase complex	22/1908	98/18511	0.000338192	0.00791127	0.00606456	NDUFA12/NDUFA6/NDUFA3/RRM2B/NOX4/NDUFB8/NDUFB4/NDUFB10/SDHC/NDUFA10/NDUFB2/GPD2/NDUFS2/BCS1L/PDHA1/NDUFA11/CBR4/PDK1/UQCRQ/NDUFB11/NDUFC1/UQCRC2	22
	GO:0016363	nuclear matrix	23/1908	105/18511	0.000365529	0.00825592	0.00632877	HLCS/OGG1/PSPC1/HAT1/RGS12/RAD21/STAG2/ERCC8/HNRNPM/NSMF/PML/NONO/TGFB1I1/KIF4A/RUVBL2/PSMA6/SRRM1/CFL1/RUVBL1/NUMA1/SORBS1/SATB2/JAK2	23
	GO:0018995	host	17/1908	68/18511	0.000416414	0.00879842	0.00674463	NUP35/RAE1/NUP85/POM121/UBA52/UBC/NUP62/VPS37A/XPO1/NUP160/NUP88/NUP93/TSG101/DYNLT1/AXL/AQP1/VPS28	17
	GO:0043657	host cell	17/1908	68/18511	0.000416414	0.00879842	0.00674463	NUP35/RAE1/NUP85/POM121/UBA52/UBC/NUP62/VPS37A/XPO1/NUP160/NUP88/NUP93/TSG101/DYNLT1/AXL/AQP1/VPS28	17
	GO:0005746	mitochondrial respiratory chain	19/1908	82/18511	0.00055224	0.0109988	0.0084314	NDUFA12/NDUFA6/NDUFA3/NDUFB8/NDUFB4/NDUFB10/C15orf48/SDHC/NDUFA10/NDUFB2/NDUFS2/BCS1L/COX15/NDUFA11/COX7A2/UQCRQ/NDUFB11/NDUFC1/UQCRC2	19
	GO:0030119	AP-type membrane coat adaptor complex	13/1908	46/18511	0.000554139	0.0109988	0.0084314	VPS33A/AP3S2/TBC1D5/PICALM/AP2B1/GGA2/AP3M2/GGA3/GGA1/SGIP1/AP2S1/EGFR/AP1M2	13
	GO:0005635	nuclear envelope	67/1908	440/18511	0.000722365	0.0139161	0.0106677	LPIN1/IST1/DDX19A/PHF11/IPO11/SREBF1/TMEM170A/NUP35/UBE2I/DST/TMEM33/IPO5/RAE1/DCTN5/GAPDH/NDUFB4/NUP85/POM121/IPO13/RAC2/DDX19B/NOC4L/SP140/TNKS/GHDC/NUP62/NSMF/NOS1AP/SUN1/BIN1/XPO1/UBXN4/TMEM176B/IL15RA/BRIP1/RBM15/CLIP1/NUP160/CERS5/SUMO1/NUP88/RNF13/ENY2/NUP93/PCM1/PCID2/NRXN1/MX1/TNPO2/SPAST/CTDNEP1/PHF8/SYNE2/AQP1/RANBP1/BAX/FAM156A/DCTN1/KLHDC2/BCL2L1/SDCBP/EGFR/PRICKLE1/TOR1AIP1/TMPO/RTN…	67
	GO:0005874	microtubule	61/1908	393/18511	0.000752626	0.0140849	0.0107971	SS18/LRRC49/HAUS6/MDM1/PSRC1/DST/POLB/CCT3/DYNC2LI1/DYNLT3/NCOR1/KLHL21/CDK5RAP2/HDAC6/CCT7/EIF3A/TCP1/SKA2/KIF9/MACF1/ASPM/DISC1/CDK2AP2/CAMSAP2/SIRT2/DLG1/CDK5RAP3/KNTC1/DCTN2/KIF21A/ODF2/CLIP1/KIF4A/KIF23/SKA3/CSPP1/STAU2/DYNLT1/GOLGA2/NDRG1/SPAST/NUMA1/KLC4/TTLL1/DCTN1/TTLL3/TUBD1/SVIL/CLASP1/KIF13A/TUBB3/CCT4/DNM1L/CEP57/CAMSAP1/NUSAP1/EML4/DCTN3/KLC1/ARHGAP4/RASSF3	61
	GO:0010008	endosome membrane	67/1908	442/18511	0.000816361	0.0147015	0.0112698	WDR83/VPS53/ANXA6/ITCH/PLEKHB2/VPS33A/RUFY1/LITAF/TBC1D5/ATP6V0C/RHOD/CD68/VPS45/UBA52/UBC/RAB7A/LAMP2/CYB561A3/SPG21/AP2B1/VPS37A/LAMTOR1/TOM1L1/DTNBP1/GOSR2/PML/UBA1/ERBB2/RET/VPS16/GGA2/MAP3K7/TMEM59/RNF13/SNX19/RAB5B/UBE2D3/ATP6V0D1/APPL2/SNX2/TSG101/TBC1D3/VTI1A/IRAK1/GGA3/SNX1/NDRG1/TMEM9B/GGA1/TMEM9/SPAST/RABEP1/ANTXR2/AP2S1/RAB5A/LAMTOR5/RAP2A/KIF13A/IRAK4/EGFR/STX7/VPS28/TMBIM1/COMMD1/SN…	67
	GO:0044445	cytosolic part	41/1908	240/18511	0.000830467	0.0147015	0.0112698	CARD8/CASP9/RPLP0/EIF2A/DDX3X/EIF4G1/RRM2B/GSDMD/CCT3/PFKM/CCT7/MRPL4/RPS16/RPL31/TCP1/HPS1/RPL15/BLOC1S6/MRPS18C/HPS4/CFLAR/RPS15A/DTNBP1/IKBKB/KXD1/MAP3K7/RPS23/NAA10/IDE/COA1/RPS21/ENO3/RPL21/RPL18A/RPL19/RPL30/CCT4/RPL13/MMS19/RPL32/IKBKG	41
	GO:0000776	kinetochore	26/1908	133/18511	0.000996243	0.0164617	0.0126191	SUMO3/CSNK1A1/CENPM/PHF6/NSL1/CENPI/DYNLT3/DCTN5/NUP85/CENPN/SKA2/KANSL1/XPO1/KNTC1/DCTN2/CLIP1/NUP160/SKA3/PPP1CC/DCTN1/CENPV/ZWINT/CLASP1/SIN3A/PMF1/DCTN3	26
	GO:0030118	clathrin coat	13/1908	49/18511	0.00106647	0.0164617	0.0126191	VPS33A/EPS15L1/TBC1D5/PICALM/AP2B1/GGA2/AP3M2/GGA3/GGA1/SGIP1/AP2S1/EGFR/AP1M2	13
	GO:0000153	cytoplasmic ubiquitin ligase complex	6/1908	13/18511	0.00107587	0.0164617	0.0126191	OS9/SYVN1/SEL1L/DZIP3/USP33/CUL2	6
	GO:0030122	AP-2 adaptor complex	6/1908	13/18511	0.00107587	0.0164617	0.0126191	TBC1D5/PICALM/AP2B1/SGIP1/AP2S1/EGFR	6
	GO:0044215	other organism	17/1908	74/18511	0.00117155	0.0164617	0.0126191	NUP35/RAE1/NUP85/POM121/UBA52/UBC/NUP62/VPS37A/XPO1/NUP160/NUP88/NUP93/TSG101/DYNLT1/AXL/AQP1/VPS28	17
	GO:0044216	other organism cell	17/1908	74/18511	0.00117155	0.0164617	0.0126191	NUP35/RAE1/NUP85/POM121/UBA52/UBC/NUP62/VPS37A/XPO1/NUP160/NUP88/NUP93/TSG101/DYNLT1/AXL/AQP1/VPS28	17
	GO:0044217	other organism part	17/1908	74/18511	0.00117155	0.0164617	0.0126191	NUP35/RAE1/NUP85/POM121/UBA52/UBC/NUP62/VPS37A/XPO1/NUP160/NUP88/NUP93/TSG101/DYNLT1/AXL/AQP1/VPS28	17
	GO:0098803	respiratory chain complex	17/1908	74/18511	0.00117155	0.0164617	0.0126191	NDUFA12/NDUFA6/NDUFA3/NDUFB8/NDUFB4/NDUFB10/C15orf48/SDHC/NDUFA10/NDUFB2/NDUFS2/BCS1L/NDUFA11/UQCRQ/NDUFB11/NDUFC1/UQCRC2	17
	GO:0098800	inner mitochondrial membrane protein complex	24/1908	121/18511	0.00124047	0.0164617	0.0126191	NDUFA12/IMMP2L/ATP5A1/NDUFA6/NDUFA3/NDUFB8/NDUFB4/NDUFB10/C15orf48/TIMM17B/SDHC/NDUFA10/NDUFB2/NDUFS2/TIMM23B/BCS1L/ATP5G2/AGK/NDUFA11/UQCRQ/NDUFB11/ATP5J2/NDUFC1/UQCRC2	24
	GO:0001650	fibrillar center	25/1908	128/18511	0.00124985	0.0164617	0.0126191	IPO11/UBE2I/PSPC1/USO1/CDCA7L/RAE1/YY1AP1/ESRRA/SP140/SUPT20H/DDX11/SUMO1/EEF1D/DDX46/PAFAH1B2/WDR33/STOX1/RPAIN/AKNA/TIMM13/MALT1/UBE2N/TCOF1/POLR2F/ZNF415	25
	GO:0005747	mitochondrial respiratory chain complex I	12/1908	44/18511	0.00126487	0.0164617	0.0126191	NDUFA12/NDUFA6/NDUFA3/NDUFB8/NDUFB4/NDUFB10/NDUFA10/NDUFB2/NDUFS2/NDUFA11/NDUFB11/NDUFC1	12
	GO:0030964	NADH dehydrogenase complex	12/1908	44/18511	0.00126487	0.0164617	0.0126191	NDUFA12/NDUFA6/NDUFA3/NDUFB8/NDUFB4/NDUFB10/NDUFA10/NDUFB2/NDUFS2/NDUFA11/NDUFB11/NDUFC1	12
	GO:0045271	respiratory chain complex I	12/1908	44/18511	0.00126487	0.0164617	0.0126191	NDUFA12/NDUFA6/NDUFA3/NDUFB8/NDUFB4/NDUFB10/NDUFA10/NDUFB2/NDUFS2/NDUFA11/NDUFB11/NDUFC1	12
	GO:0072686	mitotic spindle	18/1908	81/18511	0.00128175	0.0164617	0.0126191	CDC42/STAG2/DYNLT3/RAE1/CDK5RAP2/IK/ASPM/TNKS/NUP62/ECT2/SIRT2/MAPK1/KIF23/CTTN/GOLGA2/NUMA1/PKP4/IKBKG	18
	GO:0070469	respiratory chain	19/1908	88/18511	0.00137199	0.0171872	0.0131752	NDUFA12/NDUFA6/NDUFA3/NDUFB8/NDUFB4/NDUFB10/C15orf48/SDHC/NDUFA10/NDUFB2/NDUFS2/BCS1L/COX15/NDUFA11/COX7A2/UQCRQ/NDUFB11/NDUFC1/UQCRC2	19
	GO:0030132	clathrin coat of coated pit	7/1908	18/18511	0.00139412	0.0171872	0.0131752	EPS15L1/TBC1D5/PICALM/AP2B1/SGIP1/AP2S1/EGFR	7
	GO:0030117	membrane coat	20/1908	95/18511	0.0014432	0.0171872	0.0131752	SAR1A/VPS33A/AP3S2/EPS15L1/TBC1D5/SEC24C/SEC31A/PICALM/AP2B1/GGA2/AP1S3/AP3M2/COPZ1/SEC23A/GGA3/GGA1/SGIP1/AP2S1/EGFR/AP1M2	20
	GO:0048475	coated membrane	20/1908	95/18511	0.0014432	0.0171872	0.0131752	SAR1A/VPS33A/AP3S2/EPS15L1/TBC1D5/SEC24C/SEC31A/PICALM/AP2B1/GGA2/AP1S3/AP3M2/COPZ1/SEC23A/GGA3/GGA1/SGIP1/AP2S1/EGFR/AP1M2	20
	GO:0030128	clathrin coat of endocytic vesicle	6/1908	14/18511	0.00171931	0.0201098	0.0154156	TBC1D5/PICALM/AP2B1/SGIP1/AP2S1/EGFR	6
	GO:0005814	centriole	24/1908	124/18511	0.00175927	0.0202162	0.0154972	CEP41/MPHOSPH9/MDM1/MKS1/HERC2/FOPNL/SFI1/AHI1/SIRT2/POC1B/CNTROB/ODF2/NEDD1/PCM1/CCDC120/CCDC92/HYLS1/IFT88/CEP78/DCTN1/CCP110/TUBD1/PARP3/CEP120	24
	GO:0001725	stress fiber	13/1908	52/18511	0.00192491	0.0213697	0.0163815	TPM3/ILK/NOX4/TPM1/MYLK/LIMA1/ABLIM1/PDLIM7/CORO1B/SEPT11/NEBL/ABLIM3/SORBS1	13
	GO:0097517	contractile actin filament bundle	13/1908	52/18511	0.00192491	0.0213697	0.0163815	TPM3/ILK/NOX4/TPM1/MYLK/LIMA1/ABLIM1/PDLIM7/CORO1B/SEPT11/NEBL/ABLIM3/SORBS1	13
	GO:0043209	myelin sheath	29/1908	162/18511	0.00220605	0.0238684	0.0182969	CDC42/ATP5A1/MDH2/STXBP1/CCT3/SRD5A1/PDCD6IP/GDI1/HSP90AA1/TCP1/GNB2/PKM/NDUFA10/STX4/ATP1A1/SIRT2/ACTG1/DLG1/ERBB2/TKT/NDRG1/PDHA1/CALM2/MPP5/IDH3A/VDAC1/GSN/CNP/UQCRC2	29
	GO:0044440	endosomal part	70/1908	484/18511	0.00222286	0.0238684	0.0182969	WDR83/VPS53/ANXA6/ITCH/PLEKHB2/VPS33A/RUFY1/LITAF/TBC1D5/VPS8/ATP6V0C/RHOD/CD68/VPS45/UBA52/UBC/RAB7A/LAMP2/CYB561A3/SPG21/AP2B1/VPS37A/LAMTOR1/TOM1L1/DTNBP1/GOSR2/PML/UBA1/ERBB2/RET/VPS16/GGA2/MAP3K7/TMEM59/RNF13/SNX19/RAB5B/UBE2D3/ATP6V0D1/APPL2/SNX2/TSG101/TBC1D3/VPS51/VTI1A/IRAK1/GGA3/SNX1/NDRG1/TMEM9B/GGA1/TMEM9/SPAST/RABEP1/ANTXR2/AP2S1/RAB5A/LAMTOR5/RAP2A/KIF13A/IRAK4/EGFR/STX7/VPS28/TMBIM…	70
	GO:0101002	ficolin-1-rich granule	32/1908	185/18511	0.00238563	0.025203	0.0193199	UBR4/CAPN1/C16orf62/HSP90AB1/DDX3X/GSDMD/PSMD13/ATP6V0C/ITGB2/IMPDH1/HSP90AA1/DERA/LAMP2/PKM/XRCC6/PSMD7/PRCP/AMPD3/LAMTOR1/YPEL5/MAPK1/NME2/PAFAH1B2/ACTR10/DYNLT1/ARPC5/NCKAP1L/ALDOA/SERPINB6/RHOA/SERPINA1/GSN	32
	GO:0032039	integrator complex	6/1908	15/18511	0.0026173	0.0272116	0.0208596	INTS10/INTS3/INTS8/INTS6/INTS4/ZNF609	6
	GO:0005840	ribosome	38/1908	235/18511	0.00341073	0.0349067	0.0267585	METTL17/RPLP0/EIF2A/DDX3X/EIF4G1/AURKAIP1/MRPL4/UBA52/RPS16/RPL31/PRMT3/MRPL52/RPL15/C12orf65/MRPS18C/MRPS11/RPS15A/SF1/MRPL42/EIF2S1/RPS23/MTG1/MRPL55/NAA10/COA1/RPS21/PTCD3/RPL21/RPL18A/MRPL20/MRPL48/RPL19/RPL30/MRPL39/MRPL2/RPL13/MRPL45/RPL32	38
	GO:0000784	nuclear chromosome, telomeric region	24/1908	132/18511	0.00412246	0.0415417	0.0318447	ERCC1/SSB/DDB1/HAT1/ERCC4/SP100/THOC2/PPP1CA/TNKS/XRCC6/POLR2B/PML/SIRT6/H3F3A/H2AFY/DCLRE1C/MCM7/UPF1/PPP1CC/POT1/PPP1CB/RPA2/RAD51/PARP1	24
	GO:0005774	vacuolar membrane	58/1908	398/18511	0.00427843	0.0424602	0.0325488	MAGT1/WDR11/SPNS1/HSP90AB1/ANXA6/VPS33A/SLC3A1/CD74/LITAF/TMEM63A/ATP6V0C/ATG16L1/CD68/TMEM199/UBA52/RAB7A/ABCB9/GNB2/CALCOCO2/DAGLB/SLC15A4/LAMP2/CYB561A3/SPHK2/AP2B1/PRCP/NPRL3/LAMTOR1/KXD1/TMEM138/SIDT2/UBA1/VPS16/AP1S3/TMEM59/MANBA/RNF13/ATP6V0D1/CYB561/ATP11C/RAP1B/NPRL2/TMEM9B/SLC35F6/TMEM9/SLC36A2/AP2S1/TECPR1/GABARAPL2/LAMTOR5/AP1M2/STX7/TOM1/TMBIM1/SURF4/CTNS/STOM/SNX14	58
	GO:0015629	actin cytoskeleton	65/1908	457/18511	0.00461335	0.0449492	0.0344568	DNAJA3/APBB3/TPM3/RARA/MYO16/MYO9B/ILK/LPXN/NOX4/DSTN/TPM1/PDCD6IP/HNRNPC/MYLK/KIF9/MYO19/RAC2/SPTBN2/PALLD/PDLIM5/TARS/SORBS2/BIN1/ACTG1/STK17B/KNTC1/DCTN2/ZNF174/LIMA1/BIN3/RAPGEF3/CORO1C/INTS6/MYL12A/LSP1/CTTN/ABLIM2/CAPN2/CAP2/BMF/ACTR10/ARPC5/ABLIM1/PDLIM7/CORO1B/ARHGAP21/CFL1/SEPT11/SCNN1D/ALDOA/DCTN1/RAB5A/CLIC5/SVIL/NEBL/ABLIM3/CORIN/CALD1/DCTN3/COBL/SORBS1/GSN/SPTAN1/CAP1/IVNS1ABP	65
	GO:0031201	SNARE complex	12/1908	51/18511	0.00483857	0.0449492	0.0344568	SEC22A/STXBP2/BLOC1S6/STX4/SNAP23/GOSR2/STX10/STX16/VAMP2/VTI1A/BET1/STX7	12
	GO:0017101	aminoacyl-tRNA synthetase multienzyme complex	5/1908	12/18511	0.00492481	0.0449492	0.0344568	EEF1E1/AIMP2/IARS/MARS/LARS	5
	GO:0032797	SMN complex	5/1908	12/18511	0.00492481	0.0449492	0.0344568	GEMIN2/SMN2/DDX20/STRAP/SMN1	5
	GO:0036513	Derlin-1 retrotranslocation complex	5/1908	12/18511	0.00492481	0.0449492	0.0344568	SYVN1/SEL1L/DZIP3/DERL1/RNF185	5
	GO:0042641	actomyosin	14/1908	64/18511	0.00494098	0.0449492	0.0344568	TPM3/ILK/NOX4/TPM1/PDCD6IP/MYLK/LIMA1/ABLIM1/PDLIM7/CORO1B/SEPT11/NEBL/ABLIM3/SORBS1	14
	GO:0001772	immunological synapse	9/1908	33/18511	0.00501675	0.0450133	0.034506	PDCD6IP/CD37/DLG1/LAT/DUSP3/STX7/CD81/SNX27/ALCAM	9
	GO:0071010	prespliceosome	7/1908	22/18511	0.00516843	0.045521	0.0348952	SF3A1/SNRPC/LUC7L3/PRPF40B/SNRPN/LSM7/LUC7L	7
	GO:0099023	tethering complex	15/1908	71/18511	0.00521233	0.045521	0.0348952	VPS54/CDC42/VPS53/VPS33A/VPS8/TRAPPC4/SH3BP1/VPS16/COG6/TRAPPC2/COG4/VPS51/TRAPPC3/GOLGA3/EXOC1	15
	GO:0032432	actin filament bundle	13/1908	58/18511	0.00534165	0.0459586	0.0352306	TPM3/ILK/NOX4/TPM1/MYLK/LIMA1/ABLIM1/PDLIM7/CORO1B/SEPT11/NEBL/ABLIM3/SORBS1	13
	GO:0071004	U2-type prespliceosome	6/1908	17/18511	0.00540276	0.0459586	0.0352306	SF3A1/LUC7L3/PRPF40B/SNRPN/LSM7/LUC7L	6
	GO:0005876	spindle microtubule	12/1908	52/18511	0.00571267	0.0479717	0.0367738	PSRC1/POLB/DYNLT3/NCOR1/KLHL21/SKA2/KNTC1/KIF4A/SKA3/NUMA1/CLASP1/NUSAP1	12
	GO:0036064	ciliary basal body	20/1908	107/18511	0.00610977	0.0488992	0.0374848	CEP41/CSNK1A1/MKS1/DYNC2LI1/IFT122/RPGR/TTC8/FOPNL/DISC1/AHI1/POC1B/INTU/IFT57/EVC/NEDD1/PCM1/IFT88/CEP78/RAB28/RTTN	20
	GO:0044450	microtubule organizing center part	28/1908	166/18511	0.00612735	0.0488992	0.0374848	CEP41/MPHOSPH9/MDM1/MKS1/HERC2/CDK5RAP2/TCP1/FOPNL/SFI1/TNKS/AHI1/SIRT2/POC1B/CNTROB/ODF2/NEDD1/PCM1/CCDC120/CCDC92/HYLS1/IFT88/CEP78/DCTN1/CCP110/TUBD1/CLASP1/PARP3/CEP120	28
	GO:0030426	growth cone	26/1908	151/18511	0.00614462	0.0488992	0.0374848	NDRG2/CTNND1/PARD3/DICER1/TRPV2/DISC1/HNRNPR/PALLD/PTBP2/ABI1/SIRT2/CYTH2/DTNBP1/DCTN2/CTTN/CCDC120/DLG3/DYNLT1/ARPC5/APBB1/RUFY3/COBL/KLC1/CXADR/ARHGAP4/NRP1	26
	GO:0005777	peroxisome	23/1908	129/18511	0.00627104	0.0488992	0.0374848	FIS1/PIK3C3/NUDT7/HACL1/GNPAT/PEX13/SERHL2/PEX26/HSD17B4/TKT/IDE/EPHX2/CROT/ALDH3A2/GSTK1/SLC25A17/ACSL6/DNM1L/ACOX1/PNPLA8/PEX11G/TRIM37/TYSND1	23
	GO:0005795	Golgi stack	23/1908	129/18511	0.00627104	0.0488992	0.0374848	GPR89A/USO1/TRAPPC4/SAR1B/SULF2/TOM1L1/ST3GAL4/B4GALT2/UXS1/SULF1/NSFL1C/TMEM59/STX16/GOLGA2/RAB34/NAGPA/GOLGA3/BET1/RAB30/AKAP9/ARAP1/B4GALT4/ST6GAL1	23
	GO:0042579	microbody	23/1908	129/18511	0.00627104	0.0488992	0.0374848	FIS1/PIK3C3/NUDT7/HACL1/GNPAT/PEX13/SERHL2/PEX26/HSD17B4/TKT/IDE/EPHX2/CROT/ALDH3A2/GSTK1/SLC25A17/ACSL6/DNM1L/ACOX1/PNPLA8/PEX11G/TRIM37/TYSND1	23
GO BP	ID	Description	GeneRatio	BgRatio	pvalue	p.adjust	qvalue	geneID	Count
	GO:0008380	RNA splicing	88/1852	428/17381	8.42018e-10	3.07165e-06	2.78153e-06	WDR83/DDX19A/PPIL3/SCAF11/HNRNPUL1/FASTK/ACIN1/PSPC1/DDX5/CLK1/TARDBP/PAPOLA/HNRNPH1/CPSF4/RBM5/DDX41/BUD31/RBM39/ZCCHC8/NSRP1/POLR2C/ZNF638/ARL6IP4/SRSF1/MBNL1/HNRNPC/THOC2/SF3A1/DDX19B/IK/PPP4R2/HNRNPR/HNRNPL/USP49/HNRNPM/SNRPC/PTBP2/CLK4/PPIH/RBM41/POLR2B/SF1/RBM15/NONO/SRSF7/HNRNPA1/NCBP2/SART3/TSEN34/RBM38/FRG1/PUF60/SUGP2/PPP1R8/GEMIN2/SRSF2/SF3A3/DDX46/TMBIM6/SNRPE/LUC7L3/WDR33/CELF1/ISY1/…	88
	GO:0010498	proteasomal protein catabolic process	89/1852	437/17381	1.11315e-09	3.07165e-06	2.78153e-06	DERL3/DDB1/BFAR/POMT1/UBE2V2/CSNK1A1/HSP90AB1/RNF38/UBE2I/OS9/ITCH/ZNRF1/RHBDF1/PSMA4/HERC2/TMEM259/PSMD13/UBE2E1/SYVN1/HECTD3/HERPUD1/RNF121/HSPBP1/ANAPC11/UBA52/UBC/UGGT1/ABTB1/ERCC8/PCNP/TRIB1/PSMA1/EDEM2/RNF4/PSMD7/USP19/SIRT2/UBXN4/PML/KBTBD4/USP13/PSME3/TMEM67/ARRB2/SKP1/WAC/FBXL18/CTNNB1/NSFL1C/RNF44/SUMO1/DDIT3/UBE4B/UBE2D3/PBK/FBXO4/C18orf25/SEL1L/USP25/DZIP3/DERL1/DDRGK1/PSMA6/LONRF1/RN…	89
	GO:0043161	proteasome-mediated ubiquitin-dependent protein catabolic process	81/1852	387/17381	1.66786e-09	3.07165e-06	2.78153e-06	DERL3/DDB1/BFAR/UBE2V2/CSNK1A1/HSP90AB1/RNF38/UBE2I/OS9/ITCH/ZNRF1/PSMA4/HERC2/PSMD13/UBE2E1/SYVN1/HECTD3/HERPUD1/RNF121/HSPBP1/ANAPC11/UBA52/UBC/ABTB1/ERCC8/PCNP/TRIB1/PSMA1/EDEM2/RNF4/PSMD7/USP19/SIRT2/UBXN4/PML/KBTBD4/PSME3/TMEM67/ARRB2/SKP1/WAC/FBXL18/CTNNB1/NSFL1C/RNF44/SUMO1/DDIT3/UBE4B/UBE2D3/PBK/FBXO4/C18orf25/SEL1L/DZIP3/DERL1/DDRGK1/PSMA6/LONRF1/RNF185/UBXN2B/KCTD5/KCTD10/PSME2/RNF216/P…	81
	GO:0006289	nucleotide-excision repair	32/1852	116/17381	2.9248e-07	0.000403989	0.000365831	ERCC1/COPS3/DDB1/OGG1/SUMO3/UBE2V2/UBE2I/RFC2/POLL/GTF2H1/COPS7A/POLR2C/ERCC4/UBA52/UBC/RFC5/ERCC8/POLR2B/HMGN1/LIG1/SUMO1/USP45/GPS1/ISY1/NEIL3/COPS5/RNF111/UBE2N/MMS19/RPA2/POLR2F/PARP1	32
	GO:0006732	coenzyme metabolic process	69/1852	355/17381	5.23006e-07	0.00052756	0.000477732	GPHN/ACOT7/NUDT7/NUP35/MDH2/AHCYL2/RPE/EIF6/PFKM/MAT2A/RAE1/MAT2B/NCOR1/GAPDH/THTPA/PFKFB2/NUP85/POM121/GAMT/DERA/ADPGK/PKM/FDXR/MMADHC/NADSYN1/NUP62/NADK/SHPK/NNMT/GPD2/COASY/SIRT6/NUP160/PGK1/NUP88/NUP93/NMNAT1/HSD17B4/ELOVL5/TKT/ACOT2/PDPR/NMNAT3/PDXK/ENO3/SLC25A16/CROT/MCCC2/FLAD1/THEM4/PANK2/FPGS/PDHA1/LDHA/NMRK1/CBR4/PDK1/ALDOA/MTRR/TECR/PCK2/BPGM/ACSL6/ACSL5/COQ9/PDSS2/ACAT1/GART/MTHFD2L	69
	GO:0000377	RNA splicing, via transesterification reactions with bulged adenosine as nucleophile	64/1852	323/17381	6.68402e-07	0.00052756	0.000477732	WDR83/PPIL3/SCAF11/HNRNPUL1/PSPC1/DDX5/PAPOLA/HNRNPH1/CPSF4/RBM5/DDX41/BUD31/ZCCHC8/NSRP1/POLR2C/SRSF1/HNRNPC/SF3A1/HNRNPR/HNRNPL/USP49/HNRNPM/SNRPC/PTBP2/PPIH/RBM41/POLR2B/SF1/RBM15/NONO/SRSF7/HNRNPA1/NCBP2/SART3/FRG1/PUF60/GEMIN2/SRSF2/SF3A3/DDX46/SNRPE/LUC7L3/WDR33/CELF1/ISY1/SRRM1/DHX32/SMN2/PRPF40B/SART1/SYNCRIP/DDX23/RBM7/SRSF11/DDX20/SNRPN/LSM7/FUS/LUC7L/STRAP/SMN1/POLR2F/SRPK2/RNPS1	64
	GO:0000398	mRNA splicing, via spliceosome	64/1852	323/17381	6.68402e-07	0.00052756	0.000477732	WDR83/PPIL3/SCAF11/HNRNPUL1/PSPC1/DDX5/PAPOLA/HNRNPH1/CPSF4/RBM5/DDX41/BUD31/ZCCHC8/NSRP1/POLR2C/SRSF1/HNRNPC/SF3A1/HNRNPR/HNRNPL/USP49/HNRNPM/SNRPC/PTBP2/PPIH/RBM41/POLR2B/SF1/RBM15/NONO/SRSF7/HNRNPA1/NCBP2/SART3/FRG1/PUF60/GEMIN2/SRSF2/SF3A3/DDX46/SNRPE/LUC7L3/WDR33/CELF1/ISY1/SRRM1/DHX32/SMN2/PRPF40B/SART1/SYNCRIP/DDX23/RBM7/SRSF11/DDX20/SNRPN/LSM7/FUS/LUC7L/STRAP/SMN1/POLR2F/SRPK2/RNPS1	64
	GO:0000375	RNA splicing, via transesterification reactions	64/1852	326/17381	9.34867e-07	0.000589229	0.000533576	WDR83/PPIL3/SCAF11/HNRNPUL1/PSPC1/DDX5/PAPOLA/HNRNPH1/CPSF4/RBM5/DDX41/BUD31/ZCCHC8/NSRP1/POLR2C/SRSF1/HNRNPC/SF3A1/HNRNPR/HNRNPL/USP49/HNRNPM/SNRPC/PTBP2/PPIH/RBM41/POLR2B/SF1/RBM15/NONO/SRSF7/HNRNPA1/NCBP2/SART3/FRG1/PUF60/GEMIN2/SRSF2/SF3A3/DDX46/SNRPE/LUC7L3/WDR33/CELF1/ISY1/SRRM1/DHX32/SMN2/PRPF40B/SART1/SYNCRIP/DDX23/RBM7/SRSF11/DDX20/SNRPN/LSM7/FUS/LUC7L/STRAP/SMN1/POLR2F/SRPK2/RNPS1	64
	GO:0010256	endomembrane system organization	74/1852	396/17381	9.93295e-07	0.000589229	0.000533576	LPIN1/IST1/PIK3C3/CDC42/TMEM170A/PDE4DIP/CSNK1A1/NUP35/ANKLE2/TMEM33/TARDBP/USO1/ATL2/RAE1/NUP85/PDCD6IP/POM121/RAB7A/RAB3GAP1/USP6NL/NUP62/CUL7/VPS37A/SUN1/SEC16A/CAMSAP2/ARL1/LAMTOR1/RTN3/DTNBP1/SYNGR2/AKT2/MAPK1/YWHAZ/WRB/NUP160/F2R/NSFL1C/SUMO1/NUP88/RAB1A/STX16/SNX19/RAB5B/NUP93/COG4/EPB41L3/TSG101/AR/VPS51/GOLGA2/VTI1A/DMKN/ARHGAP21/NDRG1/UBXN2B/PRKCB/SPAST/SGIP1/CTDNEP1/SYNE2/AQP1/DCTN1/MP…	74
	GO:0006397	mRNA processing	87/1852	491/17381	1.20256e-06	0.000589229	0.000533576	WDR83/SARNP/PPIL3/SCAF11/HNRNPUL1/ACIN1/PSPC1/DDX5/TARDBP/PAPOLA/HNRNPH1/CPSF4/GTF2H1/RBM5/DDX41/BUD31/RBM39/ZCCHC8/NSRP1/AURKAIP1/POLR2C/ARL6IP4/SRSF1/MBNL1/HNRNPC/THOC2/SF3A1/IK/PPP4R2/HNRNPR/HNRNPL/USP49/HNRNPM/SNRPC/PTBP2/PPIH/RBM41/POLR2B/SF1/RBM15/NONO/SRSF7/HNRNPA1/NCBP2/CPSF6/SART3/TSEN34/RBM38/FRG1/PUF60/TUT1/SUGP2/PPP1R8/GEMIN2/SRSF2/SF3A3/DDX46/TMBIM6/SNRPE/LUC7L3/WDR33/CELF1/ISY1/SRRM…	87
	GO:0009199	ribonucleoside triphosphate metabolic process	60/1852	301/17381	1.20339e-06	0.000589229	0.000533576	NDUFA12/GPHN/ATP5A1/NUP35/NDUFA6/NDUFA3/NME6/EIF6/PFKM/RAE1/NCOR1/NDUFB8/GAPDH/NDUFB4/NDUFB10/PFKFB2/NUP85/POM121/IMPDH1/SDHAF2/COX6C/CTPS1/SDHC/TAZ/NUDT5/ADPGK/PKM/TMSB4X/NDUFA10/NUP62/NADK/NDUFB2/AMPD3/SIRT6/NDUFS2/NME4/NUP160/PGK1/NUP88/NUP93/NMNAT1/NME2/SLC25A13/ATP5G2/COX15/ENO3/NDUFA11/LDHA/ALDOA/UQCRQ/NDUFB11/BPGM/ATP5J2/DNM1L/CTNS/COQ9/UCKL1/NDUFC1/PARP1/UQCRC2	60
	GO:0009141	nucleoside triphosphate metabolic process	63/1852	322/17381	1.27977e-06	0.000589229	0.000533576	NDUFA12/GPHN/ATP5A1/NUP35/NDUFA6/NDUFA3/NME6/RRM2B/EIF6/PFKM/RAE1/NCOR1/NDUFB8/GAPDH/NDUFB4/NDUFB10/PFKFB2/NUP85/POM121/IMPDH1/SDHAF2/COX6C/CTPS1/SDHC/TAZ/NUDT5/ADPGK/PKM/TMSB4X/NDUFA10/NUP62/NADK/NDUFB2/AMPD3/SIRT6/NDUFS2/NME4/NUP160/SAMHD1/PGK1/NUP88/NUP93/NMNAT1/NME2/SLC25A13/ATP5G2/COX15/ENO3/DGUOK/NDUFA11/LDHA/ALDOA/UQCRQ/NDUFB11/BPGM/ATP5J2/DNM1L/CTNS/COQ9/UCKL1/NDUFC1/PARP1/UQCRC2	63
	GO:2000573	positive regulation of DNA biosynthetic process	21/1852	64/17381	1.50038e-06	0.000596149	0.000539842	HSP90AB1/RFC2/CCT3/NOX4/CCT7/HSP90AA1/TCP1/RFC5/TNKS/PKIB/MYC/ARRB2/MAPK1/HNRNPA1/WRAP53/CTNNB1/FBXO4/POT1/MAPKAPK5/CCT4/PARN	21
	GO:0009144	purine nucleoside triphosphate metabolic process	60/1852	303/17381	1.5106e-06	0.000596149	0.000539842	NDUFA12/GPHN/ATP5A1/NUP35/NDUFA6/NDUFA3/NME6/EIF6/PFKM/RAE1/NCOR1/NDUFB8/GAPDH/NDUFB4/NDUFB10/PFKFB2/NUP85/POM121/IMPDH1/SDHAF2/COX6C/SDHC/TAZ/NUDT5/ADPGK/PKM/TMSB4X/NDUFA10/NUP62/NADK/NDUFB2/AMPD3/SIRT6/NDUFS2/NME4/NUP160/SAMHD1/PGK1/NUP88/NUP93/NMNAT1/NME2/SLC25A13/ATP5G2/COX15/ENO3/DGUOK/NDUFA11/LDHA/ALDOA/UQCRQ/NDUFB11/BPGM/ATP5J2/DNM1L/CTNS/COQ9/NDUFC1/PARP1/UQCRC2	60
	GO:0070911	global genome nucleotide-excision repair	14/1852	32/17381	1.7007e-06	0.000622351	0.000563569	ERCC1/DDB1/SUMO3/UBE2V2/UBE2I/GTF2H1/ERCC4/UBA52/UBC/SUMO1/USP45/RNF111/UBE2N/PARP1	14
	GO:0000723	telomere maintenance	37/1852	155/17381	1.813e-06	0.000622351	0.000563569	ERCC1/HSP90AB1/RFC2/CCT3/EXOSC10/CCT7/ERCC4/HNRNPC/HSP90AA1/SP100/TCP1/RFC5/TNKS/XRCC6/PML/PKIB/SIRT6/MYC/MAPK1/HNRNPA1/WRAP53/CTNNB1/DCLRE1C/FBXO4/UPF1/GNL3/POT1/RAD51C/POLE2/MAPKAPK5/CCT4/PARP3/SMARCAL1/PARN/RPA2/RAD51/PARP1	37
	GO:1901990	regulation of mitotic cell cycle phase transition	76/1852	417/17381	1.91492e-06	0.000622351	0.000563569	CARM1/DDB1/CEP41/EZH2/HAUS6/PCBP4/DDX3X/MYO16/PSMA4/EIF4G1/RAD21/PSMD13/CTDSP1/UBE2E1/CDK5RAP2/ANAPC11/UBA52/CNOT1/UBC/HSP90AA1/GADD45A/UBE2E2/IK/SFI1/TPRA1/PSMA1/DONSON/CDK2AP2/PSMD7/CNTRL/SIRT2/PRMT1/PML/PSME3/CDK5RAP3/KNTC1/DCTN2/ODF2/SKP1/CDK10/TFDP1/CRADD/NEDD1/NEK11/MTA3/PCM1/MUC1/CNOT2/PCID2/NAE1/PSMA6/STOX1/PSMG2/TAOK3/RAD51C/PSME2/RAD17/BAX/CEP78/DCTN1/BRD7/CCP110/CDK2/ANAPC5/CLASP1/GPNM…	76
	GO:0000209	protein polyubiquitination	58/1852	292/17381	2.0276e-06	0.000622362	0.000563579	BFAR/UBE2V2/ITCH/ZNRF1/PSMA4/PSMD13/UBE2E1/SYVN1/HDAC6/RC3H2/NPEPPS/UBE2V1/ANAPC11/UBA52/UBC/UBE2E2/ERCC8/RNF167/TNKS/PSMA1/RNF4/PSMD7/MKRN1/PPIL2/UBE2G1/PSME3/SKP1/LMO7/FBXL18/ANAPC13/UBE4B/UBE2D3/FBXO4/UBE2D4/UNKL/TTC3/C18orf25/UBE2L3/DZIP3/FBXL12/PSMA6/LONRF1/ZNF738/PSME2/SPSB1/FBXO44/TRIM36/RNF146/RNF216/ANAPC5/RNF111/FBXO9/RNF14/FBXL5/UBE2N/PSMB5/UBE2J2/MIB2	58
	GO:0006091	generation of precursor metabolites and energy	81/1852	455/17381	2.31227e-06	0.000672383	0.000608876	NDUFA12/CS/IMMP2L/INPP5K/NUP35/MDH2/NDUFA6/NDUFA3/IL6ST/EIF6/ASPH/PFKM/RAE1/NOX4/NCOR1/NDUFB8/GAPDH/NDUFB4/SRD5A1/NDUFB10/C15orf48/THTPA/PFKFB2/NUP85/POM121/UBA52/SDHAF2/UBC/COX6C/PPP1CA/SDHC/TAZ/ADPGK/PKM/STK40/FDXR/NDUFA10/NUP62/GNAS/NDUFB2/ME3/GPD2/PHKA1/SIRT6/AKT2/MYC/NDUFS2/IDH3G/FDX1L/NUP160/PGK1/NUP88/NUP93/POR/PPP1CC/SLC25A13/CYB561/COX15/ENO3/UGDH/CROT/GLRX/PANK2/PDHA1/NDUFA11/LDHA/COX7A…	81
	GO:0006997	nucleus organization	35/1852	145/17381	2.60198e-06	0.000695742	0.000630028	LPIN1/TMEM170A/NUP35/ANKLE2/KDM3A/TMEM33/TARDBP/RAE1/NUP85/POM121/ZNF354A/HMGB2/NUP62/SUN1/BIN1/SF1/PML/H3F3A/NUP160/NSFL1C/SUMO1/NOLC1/NUP88/NUP93/UBXN2B/PRKCB/SPAST/NUMA1/CTDNEP1/SYNE2/DCTN1/TOR1AIP1/PPP2R1A/RTN4/SRPK2	35
	GO:0071826	ribonucleoprotein complex subunit organization	47/1852	221/17381	2.69949e-06	0.000695742	0.000630028	ERAL1/SCAF11/EIF2A/HSP90AB1/DHX30/DDX3X/CIRBP/EIF6/RBM5/EIF3A/SRSF1/CNOT1/HSP90AA1/DICER1/SF3A1/MTIF2/MRPS11/SNRPC/PTBP2/NOP2/SF1/SART3/RUVBL2/MRRF/RPS23/ATXN2L/GEMIN2/CNOT2/SF3A3/SNRPE/LUC7L3/CELF1/ISY1/SMN2/RUVBL1/MRPL20/SART1/TARBP2/DDX23/DDX20/LUC7L/RPF2/ADAR/KLC1/STRAP/SMN1/SRPK2	47
	GO:0051186	cofactor metabolic process	76/1852	421/17381	2.77037e-06	0.000695742	0.000630028	HLCS/GPHN/ACOT7/NUDT7/NUP35/MDH2/AHCYL2/RPE/EIF6/PFKM/MAT2A/RAE1/MAT2B/NCOR1/GAPDH/THTPA/PFKFB2/NUP85/POM121/UGT1A1/GAMT/ISCA1/DERA/ADPGK/PKM/FDXR/MMADHC/NADSYN1/NUP62/NADK/SHPK/NNMT/GPD2/COASY/SIRT6/NUP160/PGK1/NUP88/NUP93/NMNAT1/HSD17B4/ELOVL5/TKT/ACOT2/PDPR/NMNAT3/COX15/HSCB/PDXK/ENO3/SLC25A16/CROT/MCCC2/FLAD1/THEM4/PANK2/FPGS/PDHA1/LDHA/NMRK1/CBR4/PDK1/ALDOA/RSAD1/MTRR/TECR/PCK2/BPGM/ACSL6/AC…	76
	GO:0009205	purine ribonucleoside triphosphate metabolic process	58/1852	296/17381	3.17354e-06	0.000751563	0.000680577	NDUFA12/GPHN/ATP5A1/NUP35/NDUFA6/NDUFA3/NME6/EIF6/PFKM/RAE1/NCOR1/NDUFB8/GAPDH/NDUFB4/NDUFB10/PFKFB2/NUP85/POM121/IMPDH1/SDHAF2/COX6C/SDHC/TAZ/NUDT5/ADPGK/PKM/TMSB4X/NDUFA10/NUP62/NADK/NDUFB2/AMPD3/SIRT6/NDUFS2/NME4/NUP160/PGK1/NUP88/NUP93/NMNAT1/NME2/SLC25A13/ATP5G2/COX15/ENO3/NDUFA11/LDHA/ALDOA/UQCRQ/NDUFB11/BPGM/ATP5J2/DNM1L/CTNS/COQ9/NDUFC1/PARP1/UQCRC2	58
	GO:0009167	purine ribonucleoside monophosphate metabolic process	60/1852	310/17381	3.26471e-06	0.000751563	0.000680577	NDUFA12/ATP5A1/NUP35/GMPR2/NDUFA6/NDUFA3/EIF6/PFKM/RAE1/NCOR1/NDUFB8/GAPDH/NDUFB4/NDUFB10/PFKFB2/NUP85/POM121/IMPDH1/SDHAF2/COX6C/SDHC/TAZ/NUDT5/ADPGK/PKM/TMSB4X/NDUFA10/NUP62/NADK/AK2/NDUFB2/AMPD3/DLG1/SIRT6/NDUFS2/NUP160/PGK1/NUP88/NUP93/NMNAT1/SLC25A13/DLG3/ATP5G2/COX15/ENO3/NUDT4/NDUFA11/LDHA/ALDOA/UQCRQ/NDUFB11/BPGM/ATP5J2/DNM1L/CTNS/COQ9/NDUFC1/GART/PARP1/UQCRC2	60
	GO:0009126	purine nucleoside monophosphate metabolic process	60/1852	311/17381	3.63334e-06	0.000802969	0.000727127	NDUFA12/ATP5A1/NUP35/GMPR2/NDUFA6/NDUFA3/EIF6/PFKM/RAE1/NCOR1/NDUFB8/GAPDH/NDUFB4/NDUFB10/PFKFB2/NUP85/POM121/IMPDH1/SDHAF2/COX6C/SDHC/TAZ/NUDT5/ADPGK/PKM/TMSB4X/NDUFA10/NUP62/NADK/AK2/NDUFB2/AMPD3/DLG1/SIRT6/NDUFS2/NUP160/PGK1/NUP88/NUP93/NMNAT1/SLC25A13/DLG3/ATP5G2/COX15/ENO3/NUDT4/NDUFA11/LDHA/ALDOA/UQCRQ/NDUFB11/BPGM/ATP5J2/DNM1L/CTNS/COQ9/NDUFC1/GART/PARP1/UQCRC2	60
	GO:0032204	regulation of telomere maintenance	23/1852	78/17381	3.87807e-06	0.000818683	0.000741357	ERCC1/CCT3/EXOSC10/CCT7/ERCC4/HNRNPC/TCP1/TNKS/PML/PKIB/SIRT6/MYC/MAPK1/HNRNPA1/CTNNB1/FBXO4/UPF1/GNL3/POT1/MAPKAPK5/CCT4/PARN/PARP1	23
	GO:0045930	negative regulation of mitotic cell cycle	59/1852	305/17381	4.0008e-06	0.000818683	0.000741357	BRINP1/CARM1/EZH2/PCBP4/MYO16/PSMA4/NME6/RAD21/PSMD13/CTDSP1/AURKAIP1/SETMAR/UBA52/CNOT1/UBC/GADD45A/PTPN3/INTS3/IK/TNKS/TPRA1/PSMA1/DONSON/CDK2AP2/PSMD7/TOM1L1/PRMT1/DLG1/PML/PSME3/CDK5RAP3/KNTC1/SKP1/CTNNB1/TFDP1/CRADD/NEK11/NAA10/MUC1/TRIM35/CNOT2/PCID2/NAE1/PSMA6/PSMG2/TAOK3/PSME2/RAD17/BAX/BRD7/CDK2/BCL2L1/ATF2/CHEK1/ZWINT/GPNMB/EGFR/PSMB5/RPA2	59
	GO:0046034	ATP metabolic process	53/1852	266/17381	5.01193e-06	0.00095837	0.000867851	NDUFA12/ATP5A1/NUP35/NDUFA6/NDUFA3/EIF6/PFKM/RAE1/NCOR1/NDUFB8/GAPDH/NDUFB4/NDUFB10/PFKFB2/NUP85/POM121/SDHAF2/COX6C/SDHC/TAZ/NUDT5/ADPGK/PKM/TMSB4X/NDUFA10/NUP62/NADK/NDUFB2/AMPD3/SIRT6/NDUFS2/NUP160/PGK1/NUP88/NUP93/NMNAT1/SLC25A13/ATP5G2/COX15/ENO3/NDUFA11/LDHA/ALDOA/UQCRQ/NDUFB11/BPGM/ATP5J2/DNM1L/CTNS/COQ9/NDUFC1/PARP1/UQCRC2	53
	GO:0000910	cytokinesis	33/1852	137/17381	5.21909e-06	0.00095837	0.000867851	IST1/PIK3C3/CDC42/UNC119/RASA1/KLHL21/PDCD6IP/MYO19/NUP62/CUL7/SEPT5/ECT2/CNTROB/BIN3/KIF4A/KIF23/CSPP1/RHOC/CFL1/SPAST/TRIM36/PKN2/CCP110/CENPV/BCL2L1/ARHGEF11/PKP4/SVIL/KIF13A/RHOA/NUSAP1/PIN1/DCTN3	33
	GO:0032200	telomere organization	38/1852	168/17381	5.26371e-06	0.00095837	0.000867851	ERCC1/HSP90AB1/RFC2/CCT3/EXOSC10/CCT7/ERCC4/HNRNPC/HSP90AA1/SP100/TCP1/RFC5/TNKS/XRCC6/PML/PKIB/SIRT6/MYC/H3F3A/MAPK1/HNRNPA1/WRAP53/CTNNB1/DCLRE1C/FBXO4/UPF1/GNL3/POT1/RAD51C/POLE2/MAPKAPK5/CCT4/PARP3/SMARCAL1/PARN/RPA2/RAD51/PARP1	38
	GO:0033044	regulation of chromosome organization	58/1852	301/17381	5.45508e-06	0.00095837	0.000867851	ERCC1/SREBF1/MAPK8/KDM3A/CCT3/HIRA/RAD21/EXOSC10/SETMAR/CCT7/ANAPC11/ERCC4/AXIN2/HNRNPC/SET/TCP1/IK/TNKS/RNF4/PML/ZNF451/PKIB/SIRT6/MYC/H3F3A/MAPK1/HNRNPA1/H2AFY/DDX11/SART3/WBP2/RUVBL2/CTNNB1/UHRF2/MIER1/NAA10/MUC1/FBXO4/UPF1/PCID2/GNL3/POT1/PSMG2/DNMT1/NUMA1/KDM4C/PHF8/BRD7/CENPV/CHEK1/MAPKAPK5/CCT4/UBE2N/SENP6/SIN3A/PARN/PARP1/SMAD4	58
	GO:0009161	ribonucleoside monophosphate metabolic process	61/1852	322/17381	5.55074e-06	0.00095837	0.000867851	NDUFA12/ATP5A1/NUP35/GMPR2/NDUFA6/NDUFA3/EIF6/PFKM/RAE1/NCOR1/NDUFB8/GAPDH/NDUFB4/NDUFB10/PFKFB2/NUP85/POM121/IMPDH1/SDHAF2/COX6C/SDHC/TAZ/NUDT5/ADPGK/PKM/TMSB4X/NDUFA10/NUP62/NADK/AK2/NDUFB2/AMPD3/DLG1/SIRT6/NDUFS2/NUP160/PGK1/NUP88/NUP93/NMNAT1/SLC25A13/DLG3/ATP5G2/COX15/ENO3/NUDT4/NDUFA11/LDHA/ALDOA/UQCRQ/NDUFB11/BPGM/ATP5J2/DNM1L/CTNS/COQ9/UCKL1/NDUFC1/GART/PARP1/UQCRC2	61
	GO:0009123	nucleoside monophosphate metabolic process	63/1852	337/17381	6.13395e-06	0.00102697	0.000929974	NDUFA12/ATP5A1/NUP35/GMPR2/NDUFA6/NDUFA3/EIF6/PFKM/RAE1/NCOR1/NDUFB8/GAPDH/NDUFB4/NDUFB10/PFKFB2/NUP85/POM121/IMPDH1/SDHAF2/COX6C/SDHC/TAZ/NUDT5/ADPGK/PKM/TMSB4X/NDUFA10/NUP62/NADK/AK2/NDUFB2/AMPD3/DCTD/DLG1/SIRT6/NDUFS2/NUP160/PGK1/NUP88/NUP93/NMNAT1/SLC25A13/DLG3/ATP5G2/COX15/ENO3/NUDT4/DGUOK/NDUFA11/LDHA/ALDOA/UQCRQ/NDUFB11/BPGM/ATP5J2/DNM1L/CTNS/COQ9/UCKL1/NDUFC1/GART/PARP1/UQCRC2	63
	GO:1901987	regulation of cell cycle phase transition	78/1852	446/17381	6.98067e-06	0.00113436	0.00102722	CARM1/DDB1/CEP41/EZH2/HAUS6/PCBP4/DDX3X/MYO16/PSMA4/EIF4G1/RAD21/PSMD13/CTDSP1/UBE2E1/CDK5RAP2/ANAPC11/UBA52/CNOT1/UBC/HSP90AA1/GADD45A/UBE2E2/IK/SFI1/TPRA1/PSMA1/DONSON/CDK2AP2/PSMD7/CNTRL/SIRT2/PRMT1/PML/PSME3/CDK5RAP3/KNTC1/DCTN2/ODF2/SKP1/CDK10/H2AFY/TFDP1/CRADD/NEDD1/NEK11/MTA3/PCM1/MUC1/CNOT2/PCID2/NAE1/DDRGK1/PSMA6/STOX1/PSMG2/TAOK3/RAD51C/PSME2/RAD17/BAX/CEP78/DCTN1/BRD7/CCP110/CDK2/ANAPC…	78
	GO:0022618	ribonucleoprotein complex assembly	44/1852	209/17381	7.30334e-06	0.00115288	0.00104399	ERAL1/SCAF11/EIF2A/HSP90AB1/DHX30/DDX3X/CIRBP/EIF6/RBM5/EIF3A/SRSF1/CNOT1/HSP90AA1/DICER1/SF3A1/MRPS11/SNRPC/PTBP2/NOP2/SF1/SART3/RUVBL2/RPS23/ATXN2L/GEMIN2/CNOT2/SF3A3/SNRPE/LUC7L3/CELF1/ISY1/SMN2/RUVBL1/MRPL20/SART1/TARBP2/DDX23/DDX20/LUC7L/RPF2/ADAR/STRAP/SMN1/SRPK2	44
	GO:0006914	autophagy	81/1852	470/17381	8.24471e-06	0.00123114	0.00111485	FIS1/PACS2/PIK3C3/CAPN1/WDR6/ATG4D/SREBF1/MAPK8/EIF4G1/VPS33A/ATG10/TBC1D5/ZBTB17/ATP6V0C/ATG16L1/GAPDH/HDAC6/WDR75/TOMM40/ATG13/UBA52/UBC/RAB7A/HSP90AA1/MLST8/CALCOCO2/RAB3GAP1/SPTLC1/USP36/LAMP2/SUPT20H/VPS37A/NPRL3/LAMTOR1/SIRT2/USP13/VPS16/ITGB4/WAC/PGAM5/MAP3K7/NSFL1C/RAB1A/TMEM59/ATP6V0D1/CDC37/CTTN/TOMM5/TSG101/CAMKK2/DAPL1/BMF/VPS51/PAFAH1B2/TMBIM6/GOLGA2/VTI1A/NPRL2/IFT88/NBR1/RNF185/UBX…	81
	GO:0061919	NA	81/1852	470/17381	8.24471e-06	0.00123114	0.00111485	FIS1/PACS2/PIK3C3/CAPN1/WDR6/ATG4D/SREBF1/MAPK8/EIF4G1/VPS33A/ATG10/TBC1D5/ZBTB17/ATP6V0C/ATG16L1/GAPDH/HDAC6/WDR75/TOMM40/ATG13/UBA52/UBC/RAB7A/HSP90AA1/MLST8/CALCOCO2/RAB3GAP1/SPTLC1/USP36/LAMP2/SUPT20H/VPS37A/NPRL3/LAMTOR1/SIRT2/USP13/VPS16/ITGB4/WAC/PGAM5/MAP3K7/NSFL1C/RAB1A/TMEM59/ATP6V0D1/CDC37/CTTN/TOMM5/TSG101/CAMKK2/DAPL1/BMF/VPS51/PAFAH1B2/TMBIM6/GOLGA2/VTI1A/NPRL2/IFT88/NBR1/RNF185/UBX…	81
	GO:0032206	positive regulation of telomere maintenance	17/1852	50/17381	8.60688e-06	0.0012514	0.0011332	ERCC1/CCT3/CCT7/TCP1/TNKS/PML/PKIB/SIRT6/MAPK1/HNRNPA1/CTNNB1/FBXO4/GNL3/POT1/MAPKAPK5/CCT4/PARN	17
	GO:0048193	Golgi vesicle transport	62/1852	336/17381	1.10884e-05	0.00157085	0.00142248	SAR1A/SEC22A/VPS54/C16orf62/USO1/DCTN5/YIF1B/SEC24C/TRAPPC4/SAR1B/SPTBN2/MACF1/SEC31A/ERGIC1/STX4/SNAP23/SEC16A/ARL1/GOSR2/DCTN2/KIF4A/COG6/KIF23/RAB1A/TRAPPC2/ARFRP1/PREB/RER1/KDELR2/COPZ1/COG4/SNX2/ARFGAP2/SEC23A/VPS51/ACTR10/GOLGA2/VAMP2/RAB34/VTI1A/KDELR1/SNX1/TRAPPC3/GOLGA3/BET1/SPAST/MON2/DCTN1/GABARAPL2/KIF13A/EXOC1/SCAMP3/SURF4/USE1/CNST/SERPINA1/DCTN3/VPS13C/KLC1/COMMD1/SPTAN1/YIF1A	62
	GO:0000245	spliceosomal complex assembly	18/1852	57/17381	1.51605e-05	0.00203781	0.00184534	SCAF11/RBM5/SRSF1/SF3A1/SNRPC/PTBP2/SF1/GEMIN2/SF3A3/SNRPE/LUC7L3/CELF1/ISY1/SMN2/DDX23/LUC7L/SMN1/SRPK2	18
	GO:0032886	regulation of microtubule-based process	39/1852	182/17381	1.53889e-05	0.00203781	0.00184534	RANBP3/MDM1/PSRC1/STAG2/RAE1/CDK5RAP2/HDAC6/CHORDC1/PDCD6IP/SKA2/MACF1/NUP62/CDK2AP2/RNF4/CAMSAP2/XPO1/TMEM67/ERBB2/CLIP1/CTNNB1/PHLDB2/RHOT1/RASSF7/SKA3/PHLDB1/NUMA1/RANBP1/TRIM36/DCTN1/CHEK1/MEMO1/CLASP1/PARP3/CEP120/CAMSAP1/SENP6/TRIM37/RBM14/CCDC65	39
	GO:0000281	mitotic cytokinesis	16/1852	47/17381	1.54911e-05	0.00203781	0.00184534	UNC119/RASA1/PDCD6IP/NUP62/CUL7/ECT2/CNTROB/BIN3/KIF4A/KIF23/RHOC/CFL1/SPAST/TRIM36/RHOA/NUSAP1	16
	GO:0010257	NADH dehydrogenase complex assembly	18/1852	58/17381	1.9811e-05	0.00240463	0.00217751	NDUFA12/ECSIT/NDUFA6/NDUFA3/NDUFB8/NDUFB4/NDUFB10/TAZ/NDUFA10/NDUFB2/NDUFS2/TIMMDC1/COA1/BCS1L/NDUFA11/NDUFB11/NUBPL/NDUFC1	18
	GO:0032981	mitochondrial respiratory chain complex I assembly	18/1852	58/17381	1.9811e-05	0.00240463	0.00217751	NDUFA12/ECSIT/NDUFA6/NDUFA3/NDUFB8/NDUFB4/NDUFB10/TAZ/NDUFA10/NDUFB2/NDUFS2/TIMMDC1/COA1/BCS1L/NDUFA11/NDUFB11/NUBPL/NDUFC1	18
	GO:0097031	mitochondrial respiratory chain complex I biogenesis	18/1852	58/17381	1.9811e-05	0.00240463	0.00217751	NDUFA12/ECSIT/NDUFA6/NDUFA3/NDUFB8/NDUFB4/NDUFB10/TAZ/NDUFA10/NDUFB2/NDUFS2/TIMMDC1/COA1/BCS1L/NDUFA11/NDUFB11/NUBPL/NDUFC1	18
	GO:0010948	negative regulation of cell cycle process	60/1852	328/17381	2.00204e-05	0.00240463	0.00217751	CARM1/EZH2/HSP90AB1/PCBP4/MDM1/MYO16/PSMA4/NME6/RAD21/STAG2/PSMD13/CTDSP1/AURKAIP1/CDK5RAP2/SETMAR/UBA52/CNOT1/UBC/GADD45A/IK/SUZ12/TNKS/TPRA1/PSMA1/DONSON/CDK2AP2/PSMD7/MAX/YAF2/TOM1L1/PRMT1/PML/PSME3/CDK5RAP3/TMEM67/SKP1/H2AFY/TFDP1/CRADD/NAA10/MUC1/CNOT2/PCID2/NAE1/PSMA6/PSMG2/TAOK3/PSME2/RAD17/BAX/BRD7/CDK2/CHEK1/GPNMB/PHC3/TRIM37/PSMB5/RPA2/RBM14/RAD51	60
	GO:0006998	nuclear envelope organization	23/1852	86/17381	2.29137e-05	0.00269358	0.00243917	LPIN1/TMEM170A/NUP35/ANKLE2/TARDBP/RAE1/NUP85/POM121/NUP62/SUN1/NUP160/NSFL1C/SUMO1/NUP88/NUP93/UBXN2B/PRKCB/SPAST/CTDNEP1/SYNE2/DCTN1/TOR1AIP1/PPP2R1A	23
	GO:0032212	positive regulation of telomere maintenance via telomerase	13/1852	34/17381	2.35028e-05	0.00270527	0.00244976	CCT3/CCT7/TCP1/TNKS/PKIB/MAPK1/HNRNPA1/CTNNB1/FBXO4/POT1/MAPKAPK5/CCT4/PARN	13
	GO:0034976	response to endoplasmic reticulum stress	52/1852	274/17381	2.52339e-05	0.00284525	0.00257651	DERL3/BFAR/POMT1/OS9/TMEM33/TARDBP/ATG10/TMEM259/ZBTB17/SYVN1/ERP29/HERPUD1/RNF121/UGGT1/SEC31A/EDEM2/BCL2L11/CUL7/FCGR2B/USP19/UBA5/MBTPS2/GOSR2/UBXN4/ASNS/PML/USP13/CDK5RAP3/TMEM67/PTPN2/ATF4/EIF2S1/DDX11/DDIT3/PREB/UBE4B/ATP6V0D1/SEL1L/USP25/DZIP3/TMBIM6/DERL1/DDRGK1/RNF185/BAX/DCTN1/COPS5/PLA2G6/ERLEC1/YIF1A/JKAMP/UBE2J2	52
	GO:0045787	positive regulation of cell cycle	66/1852	374/17381	2.5942e-05	0.00286659	0.00259584	CARM1/CDC42/RANBP3/HSP90AB1/PCBP4/RARA/DDX3X/PSRC1/EIF4G1/RAD21/DYNLT3/ZBTB17/MED1/SETMAR/ANAPC11/UBA52/CNOT1/UBC/GADD45A/UBE2E2/NUP62/BCL2L11/USP19/ECT2/RPS15A/SIRT2/FGFR2/PRMT1/ASNS/PML/CDK10/H2AFY/DDX11/KIF23/TFDP1/UHRF2/CRADD/CITED2/MTA3/MUC1/CSPP1/CNOT2/PCID2/DDRGK1/CCNL1/STOX1/RAD51C/SPAST/NUMA1/RANBP1/BAX/PKN2/CDK2/CENPV/HCFC1/PKP4/CHEK1/DUSP3/SVIL/EGFR/CEP120/RHOA/NUSAP1/SIN3A/SRPK2/CCND3	66
	GO:0006913	nucleocytoplasmic transport	79/1852	470/17381	2.65171e-05	0.00287269	0.00260136	SSB/SARNP/ABCE1/RANBP3/OGG1/IPO11/HSP90AB1/NUP35/IPO5/SDAD1/CPSF4/EIF6/LITAF/RAE1/NSRP1/MED1/SRSF1/NUP85/PPM1B/POM121/AXIN2/MDFI/SET/SP100/THOC2/IPO13/DDX19B/SULF2/TMSB4X/NUP62/RERE/ECT2/XPO1/PML/GPN3/MAPK1/SRSF7/HNRNPA1/NCBP2/RAPGEF3/NUP160/F2R/CTNNB1/NUP88/ENY2/NUP93/GEMIN2/STRADA/UPF1/PPP1CC/PCID2/SRSF2/JAK3/SNRPE/WDR33/NUDT4/MDFIC/SRRM1/RPAIN/SMN2/TNPO2/RANBP1/TOB1/ANKRD54/EGFR/PTTG1IP/SRSF11…	79
	GO:0070507	regulation of microtubule cytoskeleton organization	34/1852	154/17381	2.76134e-05	0.00292345	0.00264733	RANBP3/MDM1/PSRC1/STAG2/RAE1/CDK5RAP2/HDAC6/CHORDC1/PDCD6IP/SKA2/NUP62/CDK2AP2/RNF4/CAMSAP2/XPO1/TMEM67/CLIP1/CTNNB1/PHLDB2/RASSF7/SKA3/PHLDB1/NUMA1/RANBP1/TRIM36/DCTN1/CHEK1/CLASP1/PARP3/CEP120/CAMSAP1/SENP6/TRIM37/RBM14	34
	GO:0033108	mitochondrial respiratory chain complex assembly	23/1852	87/17381	2.8044e-05	0.00292345	0.00264733	NDUFA12/ECSIT/IMMP2L/NDUFA6/NDUFA3/NDUFB8/NDUFB4/NDUFB10/SDHAF2/PET100/TAZ/NDUFA10/NDUFB2/NDUFS2/TIMMDC1/COA1/BCS1L/SAMM50/NDUFA11/NDUFB11/NUBPL/UQCC1/NDUFC1	23
	GO:0000226	microtubule cytoskeleton organization	79/1852	472/17381	3.08626e-05	0.00310674	0.00281331	SS18/RANBP3/HAUS6/TRIM46/MDM1/PSRC1/STAG2/RAE1/NCOR1/GAPDH/CDK5RAP2/HDAC6/NTMT1/CHORDC1/PDCD6IP/CCDC69/GADD45A/SKA2/TACC2/ASPM/FOPNL/DISC1/TNKS/NUP62/CDK2AP2/CUL7/RNF4/SUN1/BRSK1/CAMSAP2/XPO1/DLG1/TMEM67/DCTN2/CNTROB/ODF2/CLIP1/KIF4A/CTNNB1/TACC1/KIF23/PHLDB2/RASSF7/SKA3/PCM1/CCDC120/DYNLT1/GOLGA2/PHLDB1/SPAST/NUMA1/TTLL1/SYNE2/RANBP1/TRIM36/DCTN1/LRRC6/TTLL3/CCP110/CDK2/CCDC88C/CHEK1/SPAG16/CCSE…	79
	GO:0010389	regulation of G2/M transition of mitotic cell cycle	40/1852	194/17381	3.09269e-05	0.00310674	0.00281331	CEP41/HAUS6/PSMA4/RAD21/PSMD13/CDK5RAP2/UBA52/UBC/HSP90AA1/SFI1/PSMA1/DONSON/PSMD7/CNTRL/PSME3/CDK5RAP3/DCTN2/ODF2/SKP1/NEDD1/MTA3/PCM1/NAE1/PSMA6/STOX1/TAOK3/RAD51C/PSME2/RAD17/CEP78/DCTN1/CCP110/CDK2/CLASP1/AKAP9/CEP57/PPP2R1A/SIN3A/DCTN3/PSMB5	40
	GO:0030968	endoplasmic reticulum unfolded protein response	30/1852	130/17381	3.32482e-05	0.00328029	0.00297047	DERL3/BFAR/TMEM33/ZBTB17/SYVN1/HERPUD1/RNF121/UGGT1/SEC31A/EDEM2/BCL2L11/CUL7/MBTPS2/GOSR2/ASNS/CDK5RAP3/PTPN2/ATF4/EIF2S1/DDX11/DDIT3/PREB/ATP6V0D1/DZIP3/TMBIM6/DERL1/BAX/DCTN1/COPS5/YIF1A	30
	GO:0006405	RNA export from nucleus	32/1852	143/17381	3.546e-05	0.00343713	0.00311249	SSB/SARNP/ABCE1/RANBP3/NUP35/SDAD1/CPSF4/EIF6/RAE1/SRSF1/NUP85/POM121/THOC2/DDX19B/NUP62/XPO1/SRSF7/HNRNPA1/NCBP2/NUP160/NUP88/ENY2/NUP93/UPF1/PCID2/SRSF2/WDR33/NUDT4/SRRM1/RANBP1/SRSF11/RNPS1	32
	GO:0051169	nuclear transport	79/1852	476/17381	4.1596e-05	0.00396237	0.00358812	SSB/SARNP/ABCE1/RANBP3/OGG1/IPO11/HSP90AB1/NUP35/IPO5/SDAD1/CPSF4/EIF6/LITAF/RAE1/NSRP1/MED1/SRSF1/NUP85/PPM1B/POM121/AXIN2/MDFI/SET/SP100/THOC2/IPO13/DDX19B/SULF2/TMSB4X/NUP62/RERE/ECT2/XPO1/PML/GPN3/MAPK1/SRSF7/HNRNPA1/NCBP2/RAPGEF3/NUP160/F2R/CTNNB1/NUP88/ENY2/NUP93/GEMIN2/STRADA/UPF1/PPP1CC/PCID2/SRSF2/JAK3/SNRPE/WDR33/NUDT4/MDFIC/SRRM1/RPAIN/SMN2/TNPO2/RANBP1/TOB1/ANKRD54/EGFR/PTTG1IP/SRSF11…	79
	GO:0006403	RNA localization	45/1852	231/17381	4.4871e-05	0.00416986	0.00377601	SSB/SARNP/DDX19A/ABCE1/RANBP3/NUP35/SDAD1/CPSF4/CCT3/EIF6/EXOSC10/RAE1/CCT7/SRSF1/NUP85/POM121/THOC2/TCP1/DDX19B/TNKS/NUP62/XPO1/SIDT2/SRSF7/HNRNPA1/NCBP2/WRAP53/NUP160/RUVBL2/NUP88/ENY2/NUP93/UPF1/PCID2/SRSF2/WDR33/NUDT4/SRRM1/RUVBL1/RANBP1/SRSF11/CCT4/PARN/QKI/RNPS1	45
	GO:1902749	regulation of cell cycle G2/M phase transition	41/1852	204/17381	4.60321e-05	0.00416986	0.00377601	CEP41/HAUS6/PSMA4/RAD21/PSMD13/CDK5RAP2/UBA52/UBC/HSP90AA1/SFI1/PSMA1/DONSON/PSMD7/CNTRL/PSME3/CDK5RAP3/DCTN2/ODF2/SKP1/H2AFY/NEDD1/MTA3/PCM1/NAE1/PSMA6/STOX1/TAOK3/RAD51C/PSME2/RAD17/CEP78/DCTN1/CCP110/CDK2/CLASP1/AKAP9/CEP57/PPP2R1A/SIN3A/DCTN3/PSMB5	41
	GO:0010833	telomere maintenance via telomere lengthening	21/1852	78/17381	4.60383e-05	0.00416986	0.00377601	HSP90AB1/CCT3/EXOSC10/CCT7/ERCC4/HNRNPC/HSP90AA1/TCP1/TNKS/PKIB/MAPK1/HNRNPA1/WRAP53/CTNNB1/FBXO4/POT1/MAPKAPK5/CCT4/PARN/RAD51/PARP1	21
	GO:0051973	positive regulation of telomerase activity	13/1852	36/17381	4.77132e-05	0.00418437	0.00378916	HSP90AB1/HSP90AA1/TCP1/TNKS/PKIB/MYC/MAPK1/WRAP53/CTNNB1/POT1/MAPKAPK5/CCT4/PARN	13
	GO:1904358	positive regulation of telomere maintenance via telomere lengthening	13/1852	36/17381	4.77132e-05	0.00418437	0.00378916	CCT3/CCT7/TCP1/TNKS/PKIB/MAPK1/HNRNPA1/CTNNB1/FBXO4/POT1/MAPKAPK5/CCT4/PARN	13
	GO:0007030	Golgi organization	26/1852	108/17381	5.08342e-05	0.00435596	0.00394453	CDC42/PDE4DIP/CSNK1A1/USO1/ATL2/USP6NL/CUL7/CAMSAP2/ARL1/MAPK1/YWHAZ/NSFL1C/RAB1A/STX16/COG4/VPS51/GOLGA2/VTI1A/ARHGAP21/UBXN2B/PDCD10/RAB30/CLASP1/AKAP9/BAG5/SURF4	26
	GO:2000278	regulation of DNA biosynthetic process	25/1852	102/17381	5.12465e-05	0.00435596	0.00394453	HSP90AB1/RFC2/CCT3/EXOSC10/NOX4/CCT7/HNRNPC/HSP90AA1/TCP1/RFC5/TNKS/PKIB/MYC/ARRB2/MAPK1/HNRNPA1/WRAP53/CTNNB1/TFDP1/FBXO4/POT1/MAPKAPK5/CCT4/PARN/ACVRL1	25
	GO:0006283	transcription-coupled nucleotide-excision repair	20/1852	73/17381	5.28777e-05	0.00442651	0.00400842	ERCC1/COPS3/DDB1/RFC2/GTF2H1/COPS7A/POLR2C/ERCC4/UBA52/UBC/RFC5/ERCC8/POLR2B/HMGN1/LIG1/GPS1/ISY1/COPS5/RPA2/POLR2F	20
	GO:0090670	RNA localization to Cajal body	9/1852	19/17381	5.92205e-05	0.00462537	0.0041885	CCT3/EXOSC10/CCT7/TCP1/WRAP53/RUVBL2/RUVBL1/CCT4/PARN	9
	GO:0090671	telomerase RNA localization to Cajal body	9/1852	19/17381	5.92205e-05	0.00462537	0.0041885	CCT3/EXOSC10/CCT7/TCP1/WRAP53/RUVBL2/RUVBL1/CCT4/PARN	9
	GO:0090672	telomerase RNA localization	9/1852	19/17381	5.92205e-05	0.00462537	0.0041885	CCT3/EXOSC10/CCT7/TCP1/WRAP53/RUVBL2/RUVBL1/CCT4/PARN	9
	GO:0090685	RNA localization to nucleus	9/1852	19/17381	5.92205e-05	0.00462537	0.0041885	CCT3/EXOSC10/CCT7/TCP1/WRAP53/RUVBL2/RUVBL1/CCT4/PARN	9
	GO:0006733	oxidoreduction coenzyme metabolic process	38/1852	186/17381	5.94391e-05	0.00462537	0.0041885	NUP35/MDH2/RPE/EIF6/PFKM/RAE1/NCOR1/GAPDH/PFKFB2/NUP85/POM121/DERA/ADPGK/PKM/FDXR/NADSYN1/NUP62/NADK/SHPK/NNMT/GPD2/SIRT6/NUP160/PGK1/NUP88/NUP93/NMNAT1/TKT/NMNAT3/ENO3/PDHA1/LDHA/NMRK1/ALDOA/PCK2/BPGM/COQ9/PDSS2	38
	GO:0016050	vesicle organization	66/1852	385/17381	6.49758e-05	0.00494124	0.00447454	SAR1A/SEC22A/IST1/PIK3C3/STXBP1/USO1/TBC1D5/VPS8/SEC24C/PDCD6IP/TRAPPC4/SGSM3/SAR1B/RAB7A/RABGAP1/HPS1/SEC31A/SYT17/BLOC1S6/HPS4/PICALM/SYTL2/USP6NL/STX4/VPS37A/SNAP23/SEC16A/LAMTOR1/DTNBP1/GOSR2/STX10/AKT2/TBC1D3F/VPS16/F2R/TBC1D15/RAB1A/TRAPPC2/PREB/STX16/SNX19/RAB5B/TBC1D16/SNX11/SNX2/TSG101/SEC23A/TBC1D3/GOLGA2/VAMP2/RAB34/VTI1A/VAV3/SAMD9L/SNX1/TRAPPC3/BET1/SNX7/AQP1/SDCBP/KIF13A/STX7/VPS28/…	66
	GO:1905897	regulation of response to endoplasmic reticulum stress	20/1852	74/17381	6.5287e-05	0.00494124	0.00447454	DERL3/BFAR/OS9/TMEM33/TMEM259/SYVN1/ERP29/HERPUD1/EDEM2/BCL2L11/FCGR2B/USP19/USP13/PTPN2/DDIT3/USP25/TMBIM6/BAX/COPS5/ERLEC1	20
	GO:0016236	macroautophagy	52/1852	284/17381	6.7822e-05	0.00506374	0.00458546	PACS2/PIK3C3/CAPN1/ATG4D/MAPK8/VPS33A/ATG10/TBC1D5/ATP6V0C/ATG16L1/GAPDH/HDAC6/TOMM40/ATG13/UBA52/UBC/RAB7A/MLST8/CALCOCO2/RAB3GAP1/SPTLC1/LAMP2/VPS37A/NPRL3/LAMTOR1/VPS16/WAC/PGAM5/MAP3K7/NSFL1C/RAB1A/ATP6V0D1/CDC37/TOMM5/TSG101/PAFAH1B2/NPRL2/IFT88/NBR1/UBXN2B/PIP4K2C/TECPR1/RAB5A/GABARAPL2/LAMTOR5/EXOC1/VDAC1/VPS28/VPS13C/FEZ2/IKBKG/SNX14	52
	GO:0072524	pyridine-containing compound metabolic process	36/1852	174/17381	6.99132e-05	0.00515027	0.00466383	NUP35/MDH2/RPE/EIF6/PFKM/RAE1/NCOR1/GAPDH/PFKFB2/NUP85/POM121/DERA/ADPGK/PKM/NADSYN1/NUP62/NADK/SHPK/NNMT/GPD2/SIRT6/NUP160/PGK1/NUP88/NUP93/NMNAT1/TKT/NMNAT3/PDXK/ENO3/PDHA1/LDHA/NMRK1/ALDOA/PCK2/BPGM	36
	GO:0035967	cellular response to topologically incorrect protein	33/1852	155/17381	7.69634e-05	0.00559504	0.00506658	DERL3/BFAR/POMT1/TMEM33/ZBTB17/SYVN1/HDAC6/HERPUD1/RNF121/UGGT1/SEC31A/EDEM2/BCL2L11/CUL7/MBTPS2/GOSR2/ASNS/CDK5RAP3/PTPN2/ATF4/EIF2S1/DDX11/DDIT3/PREB/ATP6V0D1/DZIP3/TMBIM6/DERL1/RNF185/BAX/DCTN1/COPS5/YIF1A	33
	GO:0019362	pyridine nucleotide metabolic process	35/1852	169/17381	8.57494e-05	0.00600093	0.00543414	NUP35/MDH2/RPE/EIF6/PFKM/RAE1/NCOR1/GAPDH/PFKFB2/NUP85/POM121/DERA/ADPGK/PKM/NADSYN1/NUP62/NADK/SHPK/NNMT/GPD2/SIRT6/NUP160/PGK1/NUP88/NUP93/NMNAT1/TKT/NMNAT3/ENO3/PDHA1/LDHA/NMRK1/ALDOA/PCK2/BPGM	35
	GO:0046496	nicotinamide nucleotide metabolic process	35/1852	169/17381	8.57494e-05	0.00600093	0.00543414	NUP35/MDH2/RPE/EIF6/PFKM/RAE1/NCOR1/GAPDH/PFKFB2/NUP85/POM121/DERA/ADPGK/PKM/NADSYN1/NUP62/NADK/SHPK/NNMT/GPD2/SIRT6/NUP160/PGK1/NUP88/NUP93/NMNAT1/TKT/NMNAT3/ENO3/PDHA1/LDHA/NMRK1/ALDOA/PCK2/BPGM	35
	GO:0006605	protein targeting	67/1852	396/17381	8.63803e-05	0.00600093	0.00543414	FIS1/IMMP2L/ATG4D/SREBF1/RPLP0/INPP5K/OS9/ZBTB17/RHOD/WDR75/TOMM40/TIMM17B/ATG13/NPEPPS/UBA52/GDI1/RAB7A/HSP90AA1/RPS16/RPL31/PARD3/SSR2/RAC2/USP36/LAMP2/PEX13/RPL15/OSCP1/HPS4/SRP19/RPS15A/GOSR2/AKT2/ERBB2/YWHAZ/AP1S3/PEX26/MTX2/RPS23/TRAM1/UBE2D3/TIMM23B/CDC37/TOMM5/RPS21/UBE2L3/AGK/VTI1A/RPL21/NAGPA/RUVBL1/RPL18A/SAMM50/RPL19/RPL30/TIMM13/SDCBP/GNPTAB/AP1M2/ABLIM3/RPL13/PDE2A/RPL32/UBE2J2/STOM…	67
	GO:2001252	positive regulation of chromosome organization	33/1852	156/17381	8.77987e-05	0.00600093	0.00543414	ERCC1/SREBF1/CCT3/RAD21/CCT7/ANAPC11/TCP1/TNKS/PML/PKIB/SIRT6/MAPK1/HNRNPA1/H2AFY/DDX11/SART3/WBP2/RUVBL2/CTNNB1/MIER1/MUC1/FBXO4/GNL3/POT1/DNMT1/NUMA1/BRD7/MAPKAPK5/CCT4/UBE2N/SIN3A/PARN/SMAD4	33
	GO:0006418	tRNA aminoacylation for protein translation	15/1852	48/17381	8.79775e-05	0.00600093	0.00543414	HARS2/EEF1E1/EARS2/TARS/FARSA/DALRD3/WARS/AIMP2/CARS2/PPA2/IARS/MARS/TARSL2/LARS/NARS	15
	GO:0034620	cellular response to unfolded protein	30/1852	137/17381	9.35468e-05	0.00627331	0.00568079	DERL3/BFAR/TMEM33/ZBTB17/SYVN1/HERPUD1/RNF121/UGGT1/SEC31A/EDEM2/BCL2L11/CUL7/MBTPS2/GOSR2/ASNS/CDK5RAP3/PTPN2/ATF4/EIF2S1/DDX11/DDIT3/PREB/ATP6V0D1/DZIP3/TMBIM6/DERL1/BAX/DCTN1/COPS5/YIF1A	30
	GO:0051100	negative regulation of binding	32/1852	150/17381	9.42415e-05	0.00627331	0.00568079	CARM1/ZNF675/EPB41L5/SUMO3/MAPK8/SPAG9/AES/ERCC4/MDFI/SP100/PPP1CA/DISC1/TNKS/TMSB4X/CARD16/DTNBP1/ARRB2/EIF2S1/DDX11/RUVBL2/SUMO1/DDIT3/ADAM15/ADNP/CTNNBIP1/TMBIM6/GOLGA2/BAX/PIN1/SIN3A/JAK2/USP33	32
	GO:2001020	regulation of response to DNA damage stimulus	36/1852	177/17381	0.000101014	0.00664408	0.00601654	ERCC1/OGG1/PGAP2/CASP9/BCLAF1/UBE2V2/DDX5/CD74/EEF1E1/SETMAR/PARPBP/UBE2V1/ERCC4/AXIN2/PPP4R2/FOXM1/POLH/CD44/PML/SIRT6/MYC/DDX11/MUC1/FBXO4/TPT1/APBB1/BCL2L1/CHEK1/EGFR/PTTG1IP/CXorf57/UBE2N/EYA3/RPA2/RAD51/PARP1	36
	GO:0051052	regulation of DNA metabolic process	66/1852	391/17381	0.000104325	0.0067811	0.00614062	ERCC1/CDC42/OGG1/UBE2V2/HSP90AB1/RFC2/CCT3/STAG2/EXOSC10/NOX4/SETMAR/CCT7/PARPBP/UBE2V1/ERCC4/AXIN2/HNRNPC/HSP90AA1/TCP1/RFC5/USP37/PPP4R2/FOXM1/TNKS/DONSON/POLH/PML/PKIB/SIRT6/MYC/ARRB2/ZNF91/MAPK1/HNRNPA1/DDX11/WRAP53/CTNNB1/TFDP1/UHRF2/ANXA3/FBXO4/UPF1/GNL3/DFFA/POT1/APBB1/STOX1/DNMT1/RAD17/BAX/CDK2/CHEK1/MAPKAPK5/EGFR/CCT4/PARP3/CXorf57/UBE2N/MBD3/PPP2R1A/PARN/EYA3/RPA2/RAD51/ACVRL1/PARP1	66
	GO:0042176	regulation of protein catabolic process	67/1852	399/17381	0.000108843	0.00699256	0.0063321	DERL3/DDB1/CDC42/UBE2V2/CSNK1A1/HSP90AB1/OS9/ITCH/RHBDF1/PSMA4/TMEM259/PSMD13/UBE2E1/HERPUD1/HSPBP1/ANAPC11/SGSM3/UBA52/UBC/RAB7A/PTPN3/DISC1/TRIB1/TIMP1/PSMA1/EDEM2/PSMD7/USP19/SIRT2/XPO1/PML/USP13/PSME3/CDK5RAP3/SKP1/WAC/SUMO1/SH3D19/PBK/IDE/USP25/DDRGK1/GGA3/PSMA6/OAZ1/LONRF1/SNX1/GGA1/PSME2/GABARAPL2/SDCBP/ANAPC5/RCHY1/EGFR/PTTG1IP/GCLC/PRICKLE1/RNF14/VPS28/BAG5/FBXL5/DET1/ERLEC1/PIN1/CD81/CO…	67
	GO:1904356	regulation of telomere maintenance via telomere lengthening	17/1852	60/17381	0.000120088	0.0076263	0.00690599	CCT3/EXOSC10/CCT7/ERCC4/HNRNPC/TCP1/TNKS/PKIB/MAPK1/HNRNPA1/CTNNB1/FBXO4/POT1/MAPKAPK5/CCT4/PARN/PARP1	17
	GO:0009108	coenzyme biosynthetic process	30/1852	139/17381	0.000123401	0.00774764	0.00701587	GPHN/ACOT7/MAT2A/MAT2B/FDXR/MMADHC/NADSYN1/NADK/NNMT/COASY/NMNAT1/ELOVL5/PDPR/NMNAT3/PDXK/SLC25A16/FLAD1/PANK2/FPGS/PDHA1/NMRK1/CBR4/PDK1/TECR/ACSL6/ACSL5/COQ9/PDSS2/ACAT1/GART	30
	GO:0034504	protein localization to nucleus	63/1852	372/17381	0.000134731	0.0083639	0.00757392	RANBP3/OGG1/IPO11/HSP90AB1/NUP35/IPO5/CCT3/LITAF/RAE1/MED1/CCT7/NUP85/PPM1B/TAF8/POM121/AXIN2/MDFI/TCP1/IPO13/SULF2/TMSB4X/SUPT7L/NUP62/RERE/SUN1/ECT2/XPO1/PML/CDK5RAP3/GPN3/SKP1/MAPK1/WRAP53/F2R/CTNNB1/SUMO1/NUP88/NUP93/FBXO4/NOL8/JAK3/MDFIC/RPAIN/TNPO2/CTDNEP1/SYNE2/RANBP1/TOB1/EGFR/PTTG1IP/PRICKLE1/CCT4/TOR1AIP1/RHOA/CEP57/PDE2A/PIN1/SIN3A/RPF2/ANGPT1/JAK2/PARP1/SMAD4	63
	GO:1903322	positive regulation of protein modification by small protein conjugation or removal	39/1852	200/17381	0.00013707	0.00841455	0.00761979	UBE2I/PSMA4/PSMD13/UBE2E1/HSPBP1/ANAPC11/UBA52/UBC/DISC1/PSMA1/PSMD7/AIMP2/PSME3/CDK5RAP3/ARRB2/SKP1/SART3/RAB1A/FBXO4/GNL3/UBE2L3/GOLGA2/DERL1/PSMA6/PSME2/TANK/PIAS3/ANAPC5/RCHY1/DCUN1D4/RNF111/PTTG1IP/MALT1/PRICKLE1/UBE2N/PIN1/COMMD1/ANGPT1/PSMB5	39
	GO:0035966	response to topologically incorrect protein	38/1852	194/17381	0.000150631	0.00914547	0.00828167	DERL3/BFAR/POMT1/HSP90AB1/TMEM33/ZBTB17/SYVN1/HDAC6/HERPUD1/RNF121/HSP90AA1/UGGT1/SEC31A/EDEM2/BCL2L11/CUL7/MBTPS2/GOSR2/UBXN4/ASNS/CDK5RAP3/PTPN2/ATF4/EIF2S1/DDX11/DDIT3/PREB/ATP6V0D1/DZIP3/TMBIM6/DERL1/RNF185/BAX/DCTN1/COPS5/YIF1A/JKAMP/UBE2J2	38
	GO:0022613	ribonucleoprotein complex biogenesis	75/1852	464/17381	0.000152722	0.00917165	0.00830538	ABCE1/ERAL1/SCAF11/RPLP0/EIF2A/HSP90AB1/DHX30/DDX3X/CIRBP/SDAD1/EIF6/RBM5/EXOSC10/RPUSD1/WDR75/EIF3A/SRSF1/GTF3A/UBA52/CNOT1/HSP90AA1/RPS16/RPL31/DICER1/WDR55/SF3A1/PNO1/NOC4L/RPL15/NGDN/MRPS11/SNRPC/PTBP2/RPS15A/NOP2/ISG20/XPO1/SF1/SART3/RUVBL2/FRG1/NOLC1/NUP88/RPS23/MTG1/ATXN2L/GEMIN2/CNOT2/GNL3/NOL8/SF3A3/RPS21/SNRPE/LUC7L3/RPL21/CELF1/ISY1/SMN2/RUVBL1/RPL18A/MRPL20/SART1/RPL19/TARBP2/RPL30/DD…	75
	GO:0071897	DNA biosynthetic process	40/1852	208/17381	0.0001546	0.00918458	0.00831709	UBE2L6/HSP90AB1/RFC2/POLL/POLB/CCT3/EXOSC10/NOX4/CCT7/UBA52/HNRNPC/UBC/HSP90AA1/TCP1/RFC5/TNKS/POLM/POLH/PKIB/BRIP1/MYC/ARRB2/MAPK1/HNRNPA1/WRAP53/CTNNB1/LIG1/TFDP1/FBXO4/POT1/RAD51C/POLE2/CHRAC1/RCHY1/MAPKAPK5/CCT4/PARN/RPA2/RAD51/ACVRL1	40
	GO:0006986	response to unfolded protein	35/1852	174/17381	0.000157404	0.00925164	0.00837782	DERL3/BFAR/HSP90AB1/TMEM33/ZBTB17/SYVN1/HERPUD1/RNF121/HSP90AA1/UGGT1/SEC31A/EDEM2/BCL2L11/CUL7/MBTPS2/GOSR2/UBXN4/ASNS/CDK5RAP3/PTPN2/ATF4/EIF2S1/DDX11/DDIT3/PREB/ATP6V0D1/DZIP3/TMBIM6/DERL1/BAX/DCTN1/COPS5/YIF1A/JKAMP/UBE2J2	35
	GO:0007004	telomere maintenance via telomerase	18/1852	67/17381	0.000162021	0.0094228	0.00853281	HSP90AB1/CCT3/EXOSC10/CCT7/HNRNPC/HSP90AA1/TCP1/TNKS/PKIB/MAPK1/HNRNPA1/WRAP53/CTNNB1/FBXO4/POT1/MAPKAPK5/CCT4/PARN	18
	GO:0006517	protein deglycosylation	12/1852	35/17381	0.000165302	0.00951348	0.00861492	OS9/MGEA5/MAN2C1/SYVN1/UBA52/UBC/UGGT1/EDEM2/MAN2A2/SEL1L/RNF185/MAN1C1	12
	GO:0030522	intracellular receptor signaling pathway	51/1852	287/17381	0.000172203	0.00974193	0.00882179	NR4A2/CARM1/FHL2/EZH2/FOXP1/SREBF1/UBE2I/RARA/KDM3A/ITCH/DDX5/BUD31/MED1/HDAC6/UBE2V1/UBA52/CNOT1/UBC/ESRRA/NR2F2/PPARGC1B/IRF3/RNF4/PRCP/UBA5/IKBKB/PML/ARRB2/TGFB1I1/WBP2/MAP3K7/CTNNB1/CITED2/CREM/CNOT2/AR/NR1H3/SEC14L1/IRAK1/DDRGK1/MED17/FAM120B/STRN3/MED24/BRD8/RNF14/UBE2N/RBM14/JAK2/IKBKG/PARP1	51
	GO:0051054	positive regulation of DNA metabolic process	41/1852	216/17381	0.000172798	0.00974193	0.00882179	ERCC1/CDC42/UBE2V2/HSP90AB1/RFC2/CCT3/NOX4/SETMAR/CCT7/HSP90AA1/TCP1/RFC5/FOXM1/TNKS/PML/PKIB/SIRT6/MYC/ARRB2/MAPK1/HNRNPA1/DDX11/WRAP53/CTNNB1/ANXA3/FBXO4/GNL3/POT1/APBB1/DNMT1/BAX/CDK2/MAPKAPK5/EGFR/CCT4/PARP3/UBE2N/PARN/EYA3/RAD51/PARP1	41
	GO:0140056	NA	32/1852	155/17381	0.000179518	0.0100185	0.00907228	CEP41/HAUS6/STXBP1/VPS33A/MKS1/STXBP2/USO1/CDK5RAP2/VPS45/HSP90AA1/SFI1/BLOC1S6/SYTL2/STX4/AHI1/CNTRL/STX10/TMEM67/DCTN2/ODF2/STX16/NEDD1/PCM1/CEP78/DCTN1/CCP110/CLASP1/AKAP9/STX7/CEP57/PPP2R1A/DCTN3	32
	GO:0071426	ribonucleoprotein complex export from nucleus	28/1852	129/17381	0.00018475	0.0102074	0.00924331	SSB/SARNP/ABCE1/NUP35/SDAD1/CPSF4/EIF6/RAE1/SRSF1/NUP85/POM121/THOC2/DDX19B/NUP62/XPO1/SRSF7/NCBP2/NUP160/NUP88/ENY2/NUP93/UPF1/PCID2/SRSF2/WDR33/SRRM1/SRSF11/RNPS1	28
	GO:0043039	tRNA aminoacylation	15/1852	51/17381	0.000188584	0.0103161	0.00934174	HARS2/EEF1E1/EARS2/TARS/FARSA/DALRD3/WARS/AIMP2/CARS2/PPA2/IARS/MARS/TARSL2/LARS/NARS	15
	GO:0090068	positive regulation of cell cycle process	49/1852	274/17381	0.000195603	0.0105951	0.00959442	CARM1/CDC42/RANBP3/PCBP4/DDX3X/EIF4G1/RAD21/ZBTB17/MED1/ANAPC11/UBA52/CNOT1/UBC/GADD45A/UBE2E2/NUP62/USP19/ECT2/SIRT2/PRMT1/PML/CDK10/H2AFY/DDX11/KIF23/TFDP1/UHRF2/CRADD/MTA3/MUC1/CSPP1/CNOT2/PCID2/DDRGK1/STOX1/RAD51C/SPAST/NUMA1/RANBP1/BAX/PKN2/CDK2/CENPV/PKP4/SVIL/CEP120/RHOA/NUSAP1/SIN3A	49
	GO:0009132	nucleoside diphosphate metabolic process	30/1852	143/17381	0.000209848	0.0112564	0.0101932	NUDT7/NUP35/NME6/EIF6/PFKM/RAE1/NCOR1/GAPDH/PFKFB2/NUP85/POM121/NUDT5/ADPGK/PKM/NUP62/AK2/AMPD3/DLG1/SIRT6/NME4/NUP160/PGK1/NUP88/NUP93/NME2/DLG3/ENO3/LDHA/ALDOA/BPGM	30
	GO:0061640	cytoskeleton-dependent cytokinesis	16/1852	57/17381	0.000212641	0.0112965	0.0102296	UNC119/RASA1/PDCD6IP/NUP62/CUL7/ECT2/CNTROB/BIN3/KIF4A/KIF23/RHOC/CFL1/SPAST/TRIM36/RHOA/NUSAP1	16
	GO:0022900	electron transport chain	34/1852	170/17381	0.00021737	0.0114378	0.0103575	NDUFA12/IMMP2L/NDUFA6/NDUFA3/ASPH/NOX4/NDUFB8/NDUFB4/SRD5A1/NDUFB10/C15orf48/SDHAF2/COX6C/SDHC/TAZ/NDUFA10/NDUFB2/GPD2/NDUFS2/FDX1L/POR/SLC25A13/CYB561/COX15/UGDH/GLRX/NDUFA11/COX7A2/UQCRQ/NDUFB11/TXNRD2/COQ9/NDUFC1/UQCRC2	34
	GO:0022406	membrane docking	33/1852	164/17381	0.00023748	0.0122802	0.0111203	CEP41/HAUS6/STXBP1/VPS33A/MKS1/STXBP2/USO1/CDK5RAP2/VPS45/RAB7A/HSP90AA1/SFI1/BLOC1S6/SYTL2/STX4/AHI1/CNTRL/STX10/TMEM67/DCTN2/ODF2/STX16/NEDD1/PCM1/CEP78/DCTN1/CCP110/CLASP1/AKAP9/STX7/CEP57/PPP2R1A/DCTN3	33
	GO:0043038	amino acid activation	15/1852	52/17381	0.00023921	0.0122802	0.0111203	HARS2/EEF1E1/EARS2/TARS/FARSA/DALRD3/WARS/AIMP2/CARS2/PPA2/IARS/MARS/TARSL2/LARS/NARS	15
	GO:0007098	centrosome cycle	26/1852	118/17381	0.000240047	0.0122802	0.0111203	RANBP3/HAUS6/MDM1/CDK5RAP2/CHORDC1/PDCD6IP/GADD45A/NUP62/BRSK1/XPO1/TMEM67/CNTROB/ODF2/CTNNB1/PCM1/GOLGA2/RANBP1/DCTN1/CCP110/CDK2/CHEK1/CEP120/TRIM37/CHD3/RBM14/USP33	26
	GO:0071166	ribonucleoprotein complex localization	28/1852	131/17381	0.000242612	0.0122976	0.011136	SSB/SARNP/ABCE1/NUP35/SDAD1/CPSF4/EIF6/RAE1/SRSF1/NUP85/POM121/THOC2/DDX19B/NUP62/XPO1/SRSF7/NCBP2/NUP160/NUP88/ENY2/NUP93/UPF1/PCID2/SRSF2/WDR33/SRRM1/SRSF11/RNPS1	28
	GO:0019058	viral life cycle	54/1852	313/17381	0.000245017	0.0123065	0.0111442	IST1/DDB1/CDC42/INPP5K/HSP90AB1/NUP35/DDX3X/ITCH/DDX5/CD74/RAE1/ATG16L1/C19orf66/NUP85/PDCD6IP/POM121/UBA52/CD86/UBC/RAB7A/ZC3HAV1/USP6NL/NUP62/VPS37A/ISG20/PPIH/XPO1/PML/NUP160/NUP88/RAB1A/NUP93/TRIM35/IDE/TSG101/DYNLT1/MX1/AXL/PKN2/TARBP2/RAB5A/LAMTOR5/STAU1/EGFR/ITGAV/VPS28/ADAR/CD81/UBP1/GSN/CXADR/SLC52A2/STOM/SRPK2	54
	GO:0000086	G2/M transition of mitotic cell cycle	45/1852	248/17381	0.00025027	0.0124571	0.0112805	CEP41/HAUS6/PSMA4/RAD21/PSMD13/CDK5RAP2/UBA52/UBC/HSP90AA1/MELK/FOXM1/SFI1/PSMA1/DONSON/PSMD7/CNTRL/PSME3/CDK5RAP3/DCTN2/ODF2/SKP1/NEDD1/MTA3/PCM1/NAE1/PSMA6/STOX1/TAOK3/RAD51C/CALM2/PSME2/RAD17/CEP78/DCTN1/CCP110/CDK2/CLASP1/AKAP9/TPD52L1/PPP1CB/CEP57/PPP2R1A/SIN3A/DCTN3/PSMB5	45
	GO:0006413	translational initiation	37/1852	192/17381	0.000256632	0.0126597	0.011464	ABCE1/EIF4A1/RPLP0/EIF2A/RARA/DDX3X/EIF3G/EIF4G1/EIF6/EIF3A/UBA52/EIF2B4/RPS16/RPL31/PPP1CA/EIF4G3/RPL15/MTIF2/RPS15A/ATF4/NCBP2/EIF2S1/RPS23/EIF3M/RPS21/RPL21/RPS6KB2/RPL18A/RPL19/RPL30/COPS5/EIF3E/RPL13/PAIP1/EIF3H/RPL32/EIF4E2	37
	GO:1902115	regulation of organelle assembly	32/1852	158/17381	0.000259045	0.0126657	0.0114694	MDM1/ATMIN/DYNC2LI1/STAG2/VDAC3/CDK5RAP2/PDCD6IP/CNOT1/KIF9/RAB3GAP1/NUP62/RNF4/NPRL3/ATXN2L/CNOT2/MEF2C/TSG101/NPRL2/IFT88/PIP4K2C/NUMA1/SYNE2/CCP110/RAB5A/SDCBP/CEP120/SENP6/TRIM37/GSN/FEZ2/RBM14/SMAD4	32
	GO:1904872	regulation of telomerase RNA localization to Cajal body	8/1852	18/17381	0.000267912	0.0129843	0.0117579	CCT3/EXOSC10/CCT7/TCP1/RUVBL2/RUVBL1/CCT4/PARN	8
	GO:1903362	regulation of cellular protein catabolic process	50/1852	285/17381	0.000272136	0.0130346	0.0118035	DERL3/UBE2V2/CSNK1A1/HSP90AB1/OS9/RHBDF1/PSMA4/TMEM259/PSMD13/UBE2E1/HERPUD1/HSPBP1/ANAPC11/UBA52/UBC/DISC1/TRIB1/PSMA1/EDEM2/PSMD7/USP19/SIRT2/PML/USP13/PSME3/CDK5RAP3/SKP1/WAC/SUMO1/PBK/USP25/DDRGK1/PSMA6/LONRF1/PSME2/GABARAPL2/SDCBP/ANAPC5/RCHY1/PTTG1IP/GCLC/PRICKLE1/RNF14/BAG5/FBXL5/DET1/ERLEC1/CD81/COMMD1/PSMB5	50
	GO:0006839	mitochondrial transport	53/1852	307/17381	0.000273668	0.0130346	0.0118035	FIS1/IMMP2L/SREBF1/ATP5A1/MAPK8/ZBTB17/WDR75/TOMM40/TIMM17B/ATG13/NPEPPS/RHOT2/HSP90AA1/SLC25A24/RAC2/USP36/OSCP1/HPS4/BCL2L11/YWHAZ/TFDP1/SLC9A1/MTX2/RHOT1/UBE2D3/SLC25A19/UCP3/TIMM23B/TOMM5/HEBP2/SLC25A13/ATP5G2/UBE2L3/BMF/AGK/DYNLT1/SLC25A16/THEM4/SLC35F6/RUVBL1/SAMM50/BAX/BCL2L1/ATF2/TIMM13/SLC25A17/ATP5J2/ABLIM3/PDE2A/SLC25A30/UBE2J2/CNP/UQCRC2	53
	GO:0036503	ERAD pathway	22/1852	94/17381	0.000287881	0.0135944	0.0123104	DERL3/POMT1/OS9/TMEM259/SYVN1/HERPUD1/RNF121/UGGT1/EDEM2/USP19/UBXN4/USP13/TMEM67/UBE4B/SEL1L/USP25/DZIP3/DERL1/RNF185/ERLEC1/JKAMP/UBE2J2	22
	GO:0019674	NAD metabolic process	18/1852	70/17381	0.000294213	0.0136279	0.0123407	MDH2/PFKM/GAPDH/ADPGK/PKM/NADSYN1/NADK/NNMT/GPD2/PGK1/NMNAT1/NMNAT3/ENO3/LDHA/NMRK1/ALDOA/PCK2/BPGM	18
	GO:0044839	cell cycle G2/M phase transition	46/1852	257/17381	0.00029599	0.0136279	0.0123407	CEP41/HAUS6/PSMA4/RAD21/PSMD13/CDK5RAP2/UBA52/UBC/HSP90AA1/MELK/FOXM1/SFI1/PSMA1/DONSON/PSMD7/CNTRL/PSME3/CDK5RAP3/DCTN2/ODF2/SKP1/H2AFY/NEDD1/MTA3/PCM1/NAE1/PSMA6/STOX1/TAOK3/RAD51C/CALM2/PSME2/RAD17/CEP78/DCTN1/CCP110/CDK2/CLASP1/AKAP9/TPD52L1/PPP1CB/CEP57/PPP2R1A/SIN3A/DCTN3/PSMB5	46
	GO:1903050	regulation of proteolysis involved in cellular protein catabolic process	46/1852	257/17381	0.00029599	0.0136279	0.0123407	DERL3/UBE2V2/CSNK1A1/HSP90AB1/OS9/RHBDF1/PSMA4/TMEM259/PSMD13/UBE2E1/HERPUD1/HSPBP1/ANAPC11/UBA52/UBC/DISC1/TRIB1/PSMA1/EDEM2/PSMD7/USP19/SIRT2/PML/USP13/PSME3/SKP1/WAC/SUMO1/PBK/USP25/DDRGK1/PSMA6/LONRF1/PSME2/GABARAPL2/SDCBP/ANAPC5/RCHY1/GCLC/PRICKLE1/RNF14/BAG5/DET1/ERLEC1/COMMD1/PSMB5	46
	GO:0032210	regulation of telomere maintenance via telomerase	15/1852	53/17381	0.000301144	0.0137506	0.0124518	CCT3/EXOSC10/CCT7/HNRNPC/TCP1/TNKS/PKIB/MAPK1/HNRNPA1/CTNNB1/FBXO4/POT1/MAPKAPK5/CCT4/PARN	15
	GO:0051188	cofactor biosynthetic process	35/1852	180/17381	0.000311398	0.0141023	0.0127703	GPHN/ACOT7/MAT2A/MAT2B/ISCA1/FDXR/MMADHC/NADSYN1/NADK/NNMT/COASY/NMNAT1/ELOVL5/PDPR/NMNAT3/COX15/HSCB/PDXK/SLC25A16/FLAD1/PANK2/FPGS/PDHA1/NMRK1/CBR4/PDK1/RSAD1/TECR/ACSL6/ACSL5/COQ9/MMS19/PDSS2/ACAT1/GART	35
	GO:0006401	RNA catabolic process	62/1852	376/17381	0.000320333	0.0143889	0.0130299	SSB/EIF4A1/RPLP0/PCBP4/CIRBP/PSMA4/DDX5/EIF4G1/TARDBP/EXOSC10/PSMD13/AXIN2/UBA52/CNOT1/HNRNPC/UBC/DCP1A/SET/RPS16/RPL31/ZC3HAV1/RPL15/HNRNPR/PSMA1/HBS1L/PSMD7/RPS15A/ISG20/XPO1/SIDT2/PSME3/YWHAZ/RNASEH2C/NCBP2/RPS23/PPP1R8/CSDE1/CNOT2/UPF1/PCID2/RPS21/RPL21/PSMA6/RPL18A/RNH1/PSME2/TOB1/RPL19/SYNCRIP/RPL30/EIF3E/SAMD4B/RPL13/LSM7/PAIP1/PPP2R1A/PARN/RNASET2/RPL32/PSMB5/QKI/RNPS1	62
	GO:0031023	microtubule organizing center organization	27/1852	127/17381	0.00034	0.0151492	0.0137183	RANBP3/HAUS6/MDM1/CDK5RAP2/CHORDC1/PDCD6IP/GADD45A/NUP62/BRSK1/XPO1/TMEM67/CNTROB/ODF2/CTNNB1/PCM1/GOLGA2/RANBP1/DCTN1/CCP110/CDK2/CHEK1/CLASP1/CEP120/TRIM37/CHD3/RBM14/USP33	27
	GO:0022904	respiratory electron transport chain	23/1852	102/17381	0.000377254	0.0166746	0.0150997	NDUFA12/IMMP2L/NDUFA6/NDUFA3/NDUFB8/NDUFB4/NDUFB10/SDHAF2/COX6C/SDHC/TAZ/NDUFA10/NDUFB2/GPD2/NDUFS2/SLC25A13/COX15/NDUFA11/UQCRQ/NDUFB11/COQ9/NDUFC1/UQCRC2	23
	GO:0009896	positive regulation of catabolic process	71/1852	447/17381	0.000380653	0.0166913	0.0151148	DDB1/UBE2V2/CSNK1A1/ITCH/PSMA4/TMEM259/PSMD13/UBE2E1/HDAC6/HERPUD1/PFKFB2/HSPBP1/ANAPC11/SGSM3/UBA52/CNOT1/UBC/RAB7A/CALCOCO2/ZC3HAV1/RAB3GAP1/SPTLC1/DISC1/HNRNPR/TRIB1/PSMA1/EDEM2/PSMD7/SIRT2/USP13/PSME3/AKT2/SKP1/RAPGEF3/WAC/MAP3K7/SUMO1/TMEM59/SH3D19/CDC37/IDE/UPF1/CAMKK2/PAFAH1B2/NPRL2/DDRGK1/GGA3/PSMA6/OAZ1/LONRF1/SNX1/GGA1/PIP4K2C/PSME2/BAX/TOB1/ANAPC5/RCHY1/PHKG2/PTTG1IP/GCLC/PRICKLE1/RNF1…	71
	GO:0006376	mRNA splice site selection	10/1852	28/17381	0.000396549	0.0172515	0.015622	SRSF1/SF3A1/SNRPC/PTBP2/SF1/SF3A3/LUC7L3/CELF1/ISY1/LUC7L	10
	GO:0006402	mRNA catabolic process	57/1852	342/17381	0.000416337	0.0179708	0.0162734	SSB/EIF4A1/RPLP0/PCBP4/CIRBP/PSMA4/DDX5/EIF4G1/TARDBP/EXOSC10/PSMD13/AXIN2/UBA52/CNOT1/HNRNPC/UBC/DCP1A/SET/RPS16/RPL31/ZC3HAV1/RPL15/HNRNPR/PSMA1/HBS1L/PSMD7/RPS15A/XPO1/PSME3/YWHAZ/NCBP2/RPS23/CSDE1/CNOT2/UPF1/PCID2/RPS21/RPL21/PSMA6/RPL18A/RNH1/PSME2/TOB1/RPL19/SYNCRIP/RPL30/EIF3E/SAMD4B/RPL13/LSM7/PAIP1/PPP2R1A/PARN/RPL32/PSMB5/QKI/RNPS1	57
	GO:0042775	mitochondrial ATP synthesis coupled electron transport	20/1852	84/17381	0.000420513	0.0180103	0.0163093	NDUFA12/NDUFA6/NDUFA3/NDUFB8/NDUFB4/NDUFB10/SDHAF2/COX6C/SDHC/TAZ/NDUFA10/NDUFB2/NDUFS2/COX15/NDUFA11/UQCRQ/NDUFB11/COQ9/NDUFC1/UQCRC2	20
	GO:0097581	lamellipodium organization	19/1852	78/17381	0.000427004	0.0181477	0.0164336	CDC42/RHOD/NUP85/RAC2/CD44/ABI1/BIN3/CORO1C/CTTN/SNX2/WASF3/ARPC5/ABLIM1/CORO1B/VAV3/SNX1/AQP1/PDPN/ABLIM3	19
	GO:1903320	regulation of protein modification by small protein conjugation or removal	50/1852	291/17381	0.000449511	0.0189584	0.0171678	HSP90AB1/UBE2I/ITCH/PSMA4/PSMD13/UBE2E1/HERPUD1/HSPBP1/ANAPC11/UBA52/UBC/HSP90AA1/PRMT3/DISC1/PSMA1/PSMD7/AIMP2/PML/PSME3/CDK5RAP3/ARRB2/SKP1/SART3/CTNNB1/RAB1A/FBXO4/GNL3/UBE2L3/GOLGA2/DERL1/PSMA6/PSME2/TANK/PIAS3/CDK2/ANAPC5/RCHY1/DCUN1D4/RNF111/PTTG1IP/MALT1/GCLC/PRICKLE1/VPS28/BAG5/UBE2N/PIN1/COMMD1/ANGPT1/PSMB5	50
	GO:0015936	coenzyme A metabolic process	7/1852	15/17381	0.000457414	0.0191455	0.0173372	ACOT7/NUDT7/COASY/CROT/MCCC2/PANK2/ACAT1	7
	GO:0042059	negative regulation of epidermal growth factor receptor signaling pathway	13/1852	44/17381	0.000475028	0.0196381	0.0177833	CDC42/EPS15L1/ZGPAT/UBA52/UBC/RAB7A/PTPN3/EPN1/NUP62/PTPN2/ERRFI1/TSG101/EGFR	13
	GO:0009185	ribonucleoside diphosphate metabolic process	26/1852	123/17381	0.00047629	0.0196381	0.0177833	NUP35/EIF6/PFKM/RAE1/NCOR1/GAPDH/PFKFB2/NUP85/POM121/NUDT5/ADPGK/PKM/NUP62/AK2/AMPD3/DLG1/SIRT6/NUP160/PGK1/NUP88/NUP93/DLG3/ENO3/LDHA/ALDOA/BPGM	26
	GO:0042773	ATP synthesis coupled electron transport	20/1852	85/17381	0.000495699	0.0202869	0.0183708	NDUFA12/NDUFA6/NDUFA3/NDUFB8/NDUFB4/NDUFB10/SDHAF2/COX6C/SDHC/TAZ/NDUFA10/NDUFB2/NDUFS2/COX15/NDUFA11/UQCRQ/NDUFB11/COQ9/NDUFC1/UQCRC2	20
	GO:0006266	DNA ligation	9/1852	24/17381	0.000511089	0.020763	0.0188019	POLB/HMGB2/XRCC6/PARP2/APTX/LIG1/PARP3/RAD51/PARP1	9
	GO:0016570	histone modification	70/1852	444/17381	0.000516343	0.0208233	0.0188565	HLCS/CARM1/SIN3B/DDB1/EZH2/SREBF1/MAPK8/KDM3A/HAT1/UBE2E1/SETMAR/HDAC6/NTMT1/PCGF3/SET/KDM5C/MORF4L2/PRMT3/HDAC10/SUZ12/ASH1L/SUPT7L/COPRS/USP49/NAA40/SIRT2/KANSL1/PRMT1/ZNF451/SIRT6/SKP1/H2AFY/SART3/WBP2/RUVBL2/WAC/MAP3K7/CTNNB1/ENY2/MIER1/NEK11/MTA3/MUC1/TET2/APBB1/DNMT1/PRKCB/RUVBL1/KDM4C/PHF8/BRD7/CDK2/ATF2/HCFC1/CHEK1/KDM2B/USP15/BRD8/PRDM2/ASH2L/UBE2N/MBD3/TRIM37/SIN3A/CHD3/EYA3/BAZ2A/RBM14…	70
	GO:0016052	carbohydrate catabolic process	34/1852	178/17381	0.000528201	0.0211472	0.0191498	NUP35/MAN2C1/RPE/EIF6/PFKM/RAE1/NCOR1/GAPDH/PFKFB2/NUP85/POM121/IDNK/DERA/NUDT5/GK5/ADPGK/PKM/NUP62/GPD2/PHKA1/SIRT6/NUP160/PGK1/NUP88/MANBA/NUP93/GK/ENO3/ENOSF1/LDHA/ALDOA/BPGM/PHKG2/PPP1CB	34
	GO:0015931	nucleobase-containing compound transport	42/1852	235/17381	0.000546808	0.0217346	0.0196818	SSB/SARNP/DDX19A/ABCE1/RANBP3/NUP35/SDAD1/SLC35D1/CPSF4/EIF6/RAE1/SRSF1/SLC29A1/NUP85/POM121/THOC2/SLC25A24/DDX19B/TNKS/NUP62/XPO1/SIDT2/SRSF7/HNRNPA1/NCBP2/SLC35A3/NUP160/NUP88/ENY2/NUP93/SLC25A19/UPF1/PCID2/SRSF2/WDR33/NUDT4/SRRM1/RANBP1/SLC25A17/SRSF11/QKI/RNPS1	42
	GO:0006906	vesicle fusion	31/1852	158/17381	0.000568846	0.0224491	0.0203287	SEC22A/STXBP1/USO1/TBC1D5/VPS8/SGSM3/RAB7A/RABGAP1/SYT17/SYTL2/USP6NL/STX4/SNAP23/GOSR2/STX10/AKT2/TBC1D3F/VPS16/TBC1D15/STX16/TBC1D16/TBC1D3/VAMP2/RAB34/VTI1A/VAV3/SAMD9L/BET1/STX7/SYTL4/TBC1D1	31
	GO:1901185	negative regulation of ERBB signaling pathway	15/1852	56/17381	0.000576099	0.0225741	0.0204419	CDC42/EPS15L1/ZGPAT/UBA52/UBC/RAB7A/PTPN3/EPN1/NUP62/PTPN2/ERBB2/ERRFI1/TSG101/ERBB3/EGFR	15
	GO:0046031	ADP metabolic process	23/1852	105/17381	0.00058389	0.0227183	0.0205725	NUP35/EIF6/PFKM/RAE1/NCOR1/GAPDH/PFKFB2/NUP85/POM121/ADPGK/PKM/NUP62/AK2/AMPD3/SIRT6/NUP160/PGK1/NUP88/NUP93/ENO3/LDHA/ALDOA/BPGM	23
	GO:0006278	RNA-dependent DNA biosynthetic process	18/1852	74/17381	0.000609753	0.0232337	0.0210393	HSP90AB1/CCT3/EXOSC10/CCT7/HNRNPC/HSP90AA1/TCP1/TNKS/PKIB/MAPK1/HNRNPA1/WRAP53/CTNNB1/FBXO4/POT1/MAPKAPK5/CCT4/PARN	18
	GO:0044766	multi-organism transport	18/1852	74/17381	0.000609753	0.0232337	0.0210393	NUP35/RAE1/NUP85/POM121/UBA52/UBC/RAB7A/THOC2/TCP1/NUP62/VPS37A/XPO1/NUP160/NUP88/NUP93/TSG101/DYNLT1/VPS28	18
	GO:1902579	multi-organism localization	18/1852	74/17381	0.000609753	0.0232337	0.0210393	NUP35/RAE1/NUP85/POM121/UBA52/UBC/RAB7A/THOC2/TCP1/NUP62/VPS37A/XPO1/NUP160/NUP88/NUP93/TSG101/DYNLT1/VPS28	18
	GO:0015980	energy derivation by oxidation of organic compounds	46/1852	266/17381	0.000645339	0.0244212	0.0221146	NDUFA12/CS/IMMP2L/INPP5K/MDH2/NDUFA6/NDUFA3/IL6ST/PFKM/NDUFB8/NDUFB4/NDUFB10/UBA52/SDHAF2/UBC/COX6C/PPP1CA/SDHC/TAZ/STK40/NDUFA10/GNAS/NDUFB2/ME3/GPD2/PHKA1/AKT2/MYC/NDUFS2/IDH3G/PPP1CC/SLC25A13/COX15/PANK2/PDHA1/NDUFA11/TRAP1/UQCRQ/NDUFB11/IDH3A/PHKG2/PPP1CB/COQ9/SORBS1/NDUFC1/UQCRC2	46
	GO:0050657	nucleic acid transport	36/1852	195/17381	0.00071474	0.0264366	0.0239396	SSB/SARNP/DDX19A/ABCE1/RANBP3/NUP35/SDAD1/CPSF4/EIF6/RAE1/SRSF1/NUP85/POM121/THOC2/DDX19B/TNKS/NUP62/XPO1/SIDT2/SRSF7/HNRNPA1/NCBP2/NUP160/NUP88/ENY2/NUP93/UPF1/PCID2/SRSF2/WDR33/NUDT4/SRRM1/RANBP1/SRSF11/QKI/RNPS1	36
	GO:0050658	RNA transport	36/1852	195/17381	0.00071474	0.0264366	0.0239396	SSB/SARNP/DDX19A/ABCE1/RANBP3/NUP35/SDAD1/CPSF4/EIF6/RAE1/SRSF1/NUP85/POM121/THOC2/DDX19B/TNKS/NUP62/XPO1/SIDT2/SRSF7/HNRNPA1/NCBP2/NUP160/NUP88/ENY2/NUP93/UPF1/PCID2/SRSF2/WDR33/NUDT4/SRRM1/RANBP1/SRSF11/QKI/RNPS1	36
	GO:0051493	regulation of cytoskeleton organization	71/1852	457/17381	0.000718181	0.0264366	0.0239396	CDC42/RANBP3/INPP5K/MDM1/PSRC1/RASA1/STAG2/ILK/RAE1/NOX4/DSTN/TPM1/RHOD/CDK5RAP2/HDAC6/CHORDC1/PDCD6IP/SKA2/MLST8/SPTBN2/TMSB4X/NUP62/CDK2AP2/RNF4/PPFIA1/CAMSAP2/XPO1/DLG1/SH3BP1/TMEM67/MAPK1/LIMA1/CLIP1/RAPGEF3/CTNNB1/PHLDB2/SLC9A1/GMFB/RASSF7/SKA3/PAM/CTTN/NEXN/MEF2C/CAPN2/DYNLT1/ARPC5/NCKAP1L/CORO1B/PHLDB1/CFL1/NUMA1/RANBP1/TRIM36/DCTN1/ARHGDIA/CHEK1/CLASP1/FCHSD2/PARP3/CEP120/RHOA/CAMSAP1/SEN…	71
	GO:0036507	protein demannosylation	9/1852	25/17381	0.000723633	0.0264366	0.0239396	OS9/SYVN1/UBA52/UBC/UGGT1/EDEM2/SEL1L/RNF185/MAN1C1	9
	GO:0036508	protein alpha-1,2-demannosylation	9/1852	25/17381	0.000723633	0.0264366	0.0239396	OS9/SYVN1/UBA52/UBC/UGGT1/EDEM2/SEL1L/RNF185/MAN1C1	9
	GO:0090150	establishment of protein localization to membrane	47/1852	275/17381	0.000738057	0.0264366	0.0239396	FIS1/ATG4D/RPLP0/INPP5K/MAPK8/UBA52/GDI1/HSP90AA1/RPS16/RPL31/PARD3/SSR2/MACF1/RAB3GAP1/RPL15/BCL2L11/SRP19/RPS15A/AKT2/ERBB2/YWHAZ/CLIP1/WRB/PEX26/TFDP1/ARFRP1/RPS23/TRAM1/RPS21/BMF/AGK/VAMP2/RAB34/RPL21/RPL18A/SAMM50/BAX/RPL19/RPL30/TIMM13/SDCBP/KIF13A/EGFR/CNST/RPL13/RPL32/STOM	47
	GO:1901991	negative regulation of mitotic cell cycle phase transition	40/1852	224/17381	0.000743786	0.0264366	0.0239396	CARM1/EZH2/PCBP4/MYO16/PSMA4/RAD21/PSMD13/CTDSP1/UBA52/CNOT1/UBC/GADD45A/IK/TPRA1/PSMA1/DONSON/CDK2AP2/PSMD7/PRMT1/PML/PSME3/CDK5RAP3/SKP1/TFDP1/CRADD/MUC1/CNOT2/PCID2/NAE1/PSMA6/PSMG2/TAOK3/PSME2/RAD17/BAX/BRD7/CDK2/GPNMB/PSMB5/RPA2	40
	GO:0006282	regulation of DNA repair	21/1852	94/17381	0.00075669	0.0264366	0.0239396	OGG1/UBE2V2/SETMAR/PARPBP/UBE2V1/AXIN2/PPP4R2/FOXM1/POLH/PML/SIRT6/DDX11/APBB1/CHEK1/EGFR/CXorf57/UBE2N/EYA3/RPA2/RAD51/PARP1	21
	GO:0032091	negative regulation of protein binding	21/1852	94/17381	0.00075669	0.0264366	0.0239396	CARM1/EPB41L5/MAPK8/SPAG9/AES/PPP1CA/DISC1/CARD16/DTNBP1/ARRB2/EIF2S1/DDX11/RUVBL2/ADAM15/ADNP/CTNNBIP1/TMBIM6/GOLGA2/BAX/PIN1/USP33	21
	GO:1903894	regulation of IRE1-mediated unfolded protein response	6/1852	12/17381	0.000759414	0.0264366	0.0239396	BFAR/TMEM33/BCL2L11/TMBIM6/BAX/COPS5	6
	GO:0006120	mitochondrial electron transport, NADH to ubiquinone	13/1852	46/17381	0.00076036	0.0264366	0.0239396	NDUFA12/NDUFA6/NDUFA3/NDUFB8/NDUFB4/NDUFB10/NDUFA10/NDUFB2/NDUFS2/NDUFA11/NDUFB11/COQ9/NDUFC1	13
	GO:0051972	regulation of telomerase activity	13/1852	46/17381	0.00076036	0.0264366	0.0239396	HSP90AB1/HSP90AA1/TCP1/TNKS/PKIB/MYC/MAPK1/WRAP53/CTNNB1/POT1/MAPKAPK5/CCT4/PARN	13
	GO:0045732	positive regulation of protein catabolic process	46/1852	268/17381	0.0007608	0.0264366	0.0239396	DDB1/UBE2V2/CSNK1A1/ITCH/PSMA4/TMEM259/PSMD13/UBE2E1/HERPUD1/HSPBP1/ANAPC11/SGSM3/UBA52/UBC/RAB7A/DISC1/TRIB1/PSMA1/EDEM2/PSMD7/SIRT2/USP13/PSME3/SKP1/SUMO1/SH3D19/IDE/DDRGK1/GGA3/PSMA6/OAZ1/LONRF1/SNX1/GGA1/PSME2/ANAPC5/RCHY1/PTTG1IP/GCLC/PRICKLE1/RNF14/VPS28/FBXL5/DET1/CD81/PSMB5	46
	GO:0007093	mitotic cell cycle checkpoint	31/1852	161/17381	0.000791297	0.0273245	0.0247436	CARM1/PCBP4/SETMAR/UBA52/CNOT1/UBC/GADD45A/INTS3/IK/DONSON/PRMT1/DLG1/PML/CDK5RAP3/KNTC1/TFDP1/CRADD/NEK11/MUC1/CNOT2/PCID2/NAE1/PSMG2/TAOK3/RAD17/BAX/CDK2/BCL2L1/ATF2/ZWINT/RPA2	31
	GO:0070646	protein modification by small protein removal	51/1852	306/17381	0.000814219	0.0279414	0.0253023	COPS3/SMAD2/ITCH/PSMA4/POLB/COPS7A/PSMD13/INO80B/AXIN2/UBA52/UBC/USP37/USP36/TNKS/PSMA1/USP49/PSMD7/NEDD8/USP19/USP13/PSME3/MYC/ARRB2/SART3/MAP3K7/OTUD7A/RHOT1/ENY2/USP45/GPS1/AR/USP25/PSMA6/RUVBL1/WDR20/PSME2/TANK/RNF146/CCP110/USP46/COPS5/HCFC1/USP15/RHOA/USP42/SENP6/PSMB5/USP54/IKBKG/USP33/SMAD4	51
	GO:0034329	cell junction assembly	37/1852	204/17381	0.000856337	0.0288457	0.0261212	CDC42/EPB41L5/ILK/RHOD/LAMA5/PDCD6IP/PARD3/GNPAT/MACF1/ECT2/ACTG1/IKBKB/PKP2/DLG1/SH3BP1/PLEC/ITGB4/CTNNB1/PHLDB2/CORO1C/SLC9A1/FN1/CTTN/EPB41L3/RHOC/RAP1B/LIMS1/PIP5K1A/PKN2/MPP5/PKP4/LIMS2/CLASP1/RHOA/SORBS1/ACVRL1/NRP1	37
	GO:0075733	intracellular transport of virus	15/1852	58/17381	0.000859729	0.0288457	0.0261212	NUP35/RAE1/NUP85/POM121/UBA52/UBC/NUP62/VPS37A/XPO1/NUP160/NUP88/NUP93/TSG101/DYNLT1/VPS28	15
	GO:0009135	purine nucleoside diphosphate metabolic process	25/1852	121/17381	0.000861455	0.0288457	0.0261212	NUP35/EIF6/PFKM/RAE1/NCOR1/GAPDH/PFKFB2/NUP85/POM121/ADPGK/PKM/NUP62/AK2/AMPD3/DLG1/SIRT6/NUP160/PGK1/NUP88/NUP93/DLG3/ENO3/LDHA/ALDOA/BPGM	25
	GO:0009179	purine ribonucleoside diphosphate metabolic process	25/1852	121/17381	0.000861455	0.0288457	0.0261212	NUP35/EIF6/PFKM/RAE1/NCOR1/GAPDH/PFKFB2/NUP85/POM121/ADPGK/PKM/NUP62/AK2/AMPD3/DLG1/SIRT6/NUP160/PGK1/NUP88/NUP93/DLG3/ENO3/LDHA/ALDOA/BPGM	25
	GO:0031398	positive regulation of protein ubiquitination	34/1852	183/17381	0.000881609	0.0292644	0.0265004	PSMA4/PSMD13/UBE2E1/HSPBP1/ANAPC11/UBA52/UBC/DISC1/PSMA1/PSMD7/AIMP2/PSME3/CDK5RAP3/ARRB2/SKP1/RAB1A/FBXO4/UBE2L3/GOLGA2/DERL1/PSMA6/PSME2/ANAPC5/RCHY1/DCUN1D4/RNF111/PTTG1IP/MALT1/PRICKLE1/UBE2N/PIN1/COMMD1/ANGPT1/PSMB5	34
	GO:0061136	regulation of proteasomal protein catabolic process	32/1852	169/17381	0.000884554	0.0292644	0.0265004	DERL3/UBE2V2/CSNK1A1/HSP90AB1/OS9/RHBDF1/TMEM259/HERPUD1/HSPBP1/TRIB1/EDEM2/USP19/SIRT2/USP13/PSME3/WAC/SUMO1/PBK/USP25/DDRGK1/LONRF1/PSME2/GABARAPL2/SDCBP/RCHY1/GCLC/PRICKLE1/RNF14/BAG5/DET1/ERLEC1/COMMD1	32
	GO:1904380	endoplasmic reticulum mannose trimming	8/1852	21/17381	0.00092982	0.0305789	0.0276907	OS9/SYVN1/UBA52/UBC/UGGT1/EDEM2/SEL1L/RNF185	8
	GO:0043547	positive regulation of GTPase activity	64/1852	407/17381	0.000938076	0.0306679	0.0277713	ARHGEF1/RANBP3/EZH2/SEMA4D/MYO9B/RGS12/RASA1/TBC1D5/AXIN2/SGSM3/GDI1/RABGAP1/RAB3GAP1/PICALM/USP6NL/ARHGAP10/NPRL3/ECT2/ARHGAP24/SH3BP1/AKT2/RGS3/TRIP10/ERBB2/TBC1D3F/RAPGEF3/PGAM5/F2R/AGAP5/RAP1GAP/TBC1D15/CORO1C/ERRFI1/PREB/TBC1D16/ARFGAP2/ARHGAP22/TBC1D3/LIMS1/DEPDC1/NPRL2/NCKAP1L/ARHGAP21/VAV3/GAPVD1/RABEP1/RANBP1/PIP5K1A/ARHGDIA/ARHGAP29/ARHGEF11/PKP4/SRGAP1/ARHGAP19/DNM1L/ARAP1/PIN1/GIT2/SI…	64
	GO:0051168	nuclear export	36/1852	198/17381	0.000953454	0.030806	0.0278964	SSB/SARNP/ABCE1/RANBP3/NUP35/SDAD1/CPSF4/EIF6/RAE1/SRSF1/NUP85/POM121/SP100/THOC2/DDX19B/NUP62/XPO1/SRSF7/HNRNPA1/NCBP2/RAPGEF3/NUP160/NUP88/ENY2/NUP93/STRADA/UPF1/PCID2/SRSF2/WDR33/NUDT4/SRRM1/RANBP1/SRSF11/MALT1/RNPS1	36
	GO:0051236	establishment of RNA localization	36/1852	198/17381	0.000953454	0.030806	0.0278964	SSB/SARNP/DDX19A/ABCE1/RANBP3/NUP35/SDAD1/CPSF4/EIF6/RAE1/SRSF1/NUP85/POM121/THOC2/DDX19B/TNKS/NUP62/XPO1/SIDT2/SRSF7/HNRNPA1/NCBP2/NUP160/NUP88/ENY2/NUP93/UPF1/PCID2/SRSF2/WDR33/NUDT4/SRRM1/RANBP1/SRSF11/QKI/RNPS1	36
	GO:0006888	ER to Golgi vesicle-mediated transport	34/1852	184/17381	0.000973111	0.0312584	0.028306	SAR1A/SEC22A/USO1/DCTN5/YIF1B/SEC24C/TRAPPC4/SAR1B/SPTBN2/SEC31A/ERGIC1/SEC16A/GOSR2/DCTN2/COG6/RAB1A/TRAPPC2/PREB/COPZ1/COG4/ARFGAP2/SEC23A/ACTR10/GOLGA2/VTI1A/KDELR1/TRAPPC3/BET1/SPAST/DCTN1/SERPINA1/DCTN3/SPTAN1/YIF1A	34
	GO:0090174	organelle membrane fusion	31/1852	163/17381	0.000978937	0.0312637	0.0283109	SEC22A/STXBP1/USO1/TBC1D5/VPS8/SGSM3/RAB7A/RABGAP1/SYT17/SYTL2/USP6NL/STX4/SNAP23/GOSR2/STX10/AKT2/TBC1D3F/VPS16/TBC1D15/STX16/TBC1D16/TBC1D3/VAMP2/RAB34/VTI1A/VAV3/SAMD9L/BET1/STX7/SYTL4/TBC1D1	31
	GO:0044774	mitotic DNA integrity checkpoint	23/1852	109/17381	0.00100821	0.0317221	0.0287259	CARM1/PCBP4/SETMAR/UBA52/CNOT1/UBC/GADD45A/DONSON/PRMT1/PML/CDK5RAP3/TFDP1/CRADD/NEK11/MUC1/CNOT2/NAE1/TAOK3/RAD17/BAX/CDK2/ATF2/RPA2	23
	GO:0097711	ciliary basal body docking	21/1852	96/17381	0.00101035	0.0317221	0.0287259	CEP41/HAUS6/MKS1/CDK5RAP2/HSP90AA1/SFI1/AHI1/CNTRL/TMEM67/DCTN2/ODF2/NEDD1/PCM1/CEP78/DCTN1/CCP110/CLASP1/AKAP9/CEP57/PPP2R1A/DCTN3	21
	GO:0046605	regulation of centrosome cycle	14/1852	53/17381	0.00101051	0.0317221	0.0287259	RANBP3/MDM1/CDK5RAP2/CHORDC1/PDCD6IP/NUP62/XPO1/TMEM67/CTNNB1/RANBP1/CHEK1/CEP120/TRIM37/RBM14	14
	GO:1901988	negative regulation of cell cycle phase transition	41/1852	235/17381	0.0010329	0.0322417	0.0291964	CARM1/EZH2/PCBP4/MYO16/PSMA4/RAD21/PSMD13/CTDSP1/UBA52/CNOT1/UBC/GADD45A/IK/TPRA1/PSMA1/DONSON/CDK2AP2/PSMD7/PRMT1/PML/PSME3/CDK5RAP3/SKP1/H2AFY/TFDP1/CRADD/MUC1/CNOT2/PCID2/NAE1/PSMA6/PSMG2/TAOK3/PSME2/RAD17/BAX/BRD7/CDK2/GPNMB/PSMB5/RPA2	41
	GO:0070585	protein localization to mitochondrion	35/1852	192/17381	0.0010614	0.0329452	0.0298335	FIS1/IMMP2L/SREBF1/MAPK8/ZBTB17/WDR75/TOMM40/TIMM17B/ATG13/NPEPPS/HSP90AA1/RAC2/USP36/OSCP1/HPS4/BCL2L11/YWHAZ/TFDP1/MTX2/DDIT3/UBE2D3/TIMM23B/TOMM5/UBE2L3/BMF/AGK/RUVBL1/SAMM50/BAX/TIMM13/ABLIM3/DNM1L/PDE2A/UBE2J2/UQCRC2	35
	GO:0051402	neuron apoptotic process	39/1852	221/17381	0.00108378	0.033452	0.0302924	NR4A2/FIS1/CDC42/CASP9/UBE2V2/HSP90AB1/STXBP1/POLB/RASA1/ILK/GAPDH/SET/BCL2L11/NSMF/MAX/AKT2/NONO/ATF4/F2R/CTNNB1/DDIT3/ADNP/MEF2C/NAE1/AXL/BAX/ERBB3/BCL2L1/ATF2/KDM2B/DIABLO/GCLC/PIN1/ANGPT1/JAK2/SRPK2/PARP1/SOD2/NRP1	39
	GO:0046939	nucleotide phosphorylation	25/1852	123/17381	0.00110344	0.0338695	0.0306705	NUP35/NME6/EIF6/PFKM/RAE1/NCOR1/GAPDH/PFKFB2/NUP85/POM121/ADPGK/PKM/NUP62/AK2/SIRT6/NME4/NUP160/PGK1/NUP88/NUP93/NME2/ENO3/LDHA/ALDOA/BPGM	25
	GO:0035459	cargo loading into vesicle	7/1852	17/17381	0.00114078	0.0343058	0.0310656	SAR1A/SEC24C/SEC31A/PICALM/RAB1A/SEC23A/KIF13A	7
	GO:0072673	lamellipodium morphogenesis	7/1852	17/17381	0.00114078	0.0343058	0.0310656	CD44/ABI1/CORO1C/SNX2/CORO1B/SNX1/PDPN	7
	GO:0006406	mRNA export from nucleus	23/1852	110/17381	0.0011487	0.0343058	0.0310656	SARNP/NUP35/CPSF4/RAE1/SRSF1/NUP85/POM121/THOC2/DDX19B/NUP62/SRSF7/NCBP2/NUP160/NUP88/ENY2/NUP93/UPF1/PCID2/SRSF2/WDR33/SRRM1/SRSF11/RNPS1	23
	GO:0071427	mRNA-containing ribonucleoprotein complex export from nucleus	23/1852	110/17381	0.0011487	0.0343058	0.0310656	SARNP/NUP35/CPSF4/RAE1/SRSF1/NUP85/POM121/THOC2/DDX19B/NUP62/SRSF7/NCBP2/NUP160/NUP88/ENY2/NUP93/UPF1/PCID2/SRSF2/WDR33/SRRM1/SRSF11/RNPS1	23
	GO:1903008	organelle disassembly	23/1852	110/17381	0.0011487	0.0343058	0.0310656	FIS1/ATG4D/SREBF1/ZBTB17/HDAC6/WDR75/ATG13/KIF9/USP36/MTIF2/MRRF/CDC37/CTTN/CAMKK2/GOLGA2/RUVBL1/SPAST/CISD2/GABARAPL2/VDAC1/DNM1L/VPS13C/KLC1	23
	GO:0006165	nucleoside diphosphate phosphorylation	24/1852	117/17381	0.00120189	0.0354656	0.0321158	NUP35/NME6/EIF6/PFKM/RAE1/NCOR1/GAPDH/PFKFB2/NUP85/POM121/ADPGK/PKM/NUP62/SIRT6/NME4/NUP160/PGK1/NUP88/NUP93/NME2/ENO3/LDHA/ALDOA/BPGM	24
	GO:0006734	NADH metabolic process	11/1852	37/17381	0.00120679	0.0354656	0.0321158	MDH2/PFKM/GAPDH/ADPGK/PKM/GPD2/PGK1/ENO3/ALDOA/PCK2/BPGM	11
	GO:0032467	positive regulation of cytokinesis	11/1852	37/17381	0.00120679	0.0354656	0.0321158	CDC42/NUP62/ECT2/KIF23/CSPP1/SPAST/PKN2/CENPV/PKP4/SVIL/RHOA	11
	GO:0031331	positive regulation of cellular catabolic process	62/1852	396/17381	0.00124593	0.0362828	0.0328559	UBE2V2/CSNK1A1/ITCH/PSMA4/TMEM259/PSMD13/UBE2E1/HDAC6/HERPUD1/PFKFB2/HSPBP1/ANAPC11/UBA52/CNOT1/UBC/CALCOCO2/ZC3HAV1/RAB3GAP1/SPTLC1/DISC1/HNRNPR/TRIB1/PSMA1/EDEM2/PSMD7/SIRT2/USP13/PSME3/AKT2/SKP1/RAPGEF3/WAC/MAP3K7/SUMO1/TMEM59/SH3D19/CDC37/UPF1/CAMKK2/PAFAH1B2/NPRL2/DDRGK1/PSMA6/LONRF1/PIP4K2C/PSME2/BAX/TOB1/ANAPC5/RCHY1/PHKG2/PTTG1IP/GCLC/PRICKLE1/RNF14/FBXL5/DET1/CD81/VPS13C/PSMB5/IKBKG/QKI	62
	GO:0032465	regulation of cytokinesis	16/1852	66/17381	0.00124774	0.0362828	0.0328559	PIK3C3/CDC42/KLHL21/MYO19/NUP62/ECT2/KIF23/CSPP1/SPAST/PKN2/CCP110/CENPV/PKP4/SVIL/RHOA/PIN1	16
	GO:0051170	nuclear import	49/1852	297/17381	0.00127399	0.0368524	0.0333716	RANBP3/OGG1/IPO11/HSP90AB1/NUP35/IPO5/LITAF/RAE1/MED1/NUP85/PPM1B/POM121/AXIN2/MDFI/IPO13/SULF2/TMSB4X/NUP62/RERE/ECT2/PML/GPN3/MAPK1/HNRNPA1/F2R/CTNNB1/NUP88/NUP93/GEMIN2/JAK3/SNRPE/MDFIC/RPAIN/SMN2/TNPO2/RANBP1/TOB1/EGFR/PTTG1IP/DDX20/PRICKLE1/RHOA/CEP57/PDE2A/ANGPT1/SMN1/JAK2/PARP1/SMAD4	49
	GO:1904814	regulation of protein localization to chromosome, telomeric region	6/1852	13/17381	0.00128355	0.0369355	0.0334469	CCT7/TCP1/H2AFY/WRAP53/GNL3/CCT4	6
	GO:0006903	vesicle targeting	19/1852	85/17381	0.0013126	0.0375757	0.0340266	USO1/SEC24C/TRAPPC4/SAR1B/SEC31A/SNAP23/SEC16A/SEPT5/GOSR2/RAB1A/TRAPPC2/PREB/SEC23A/GOLGA2/TRAPPC3/BET1/CLASP1/AP1M2/SERPINA1	19
	GO:0017038	protein import	53/1852	328/17381	0.00134137	0.0382015	0.0345933	RANBP3/OGG1/IPO11/HSP90AB1/NUP35/IPO5/LITAF/RAE1/MED1/TOMM40/TIMM17B/NUP85/PPM1B/POM121/AXIN2/MDFI/HSP90AA1/IPO13/SULF2/LAMP2/PEX13/TMSB4X/NUP62/RERE/ECT2/PML/GPN3/MAPK1/F2R/CTNNB1/PEX26/NUP88/NUP93/TIMM23B/JAK3/AGK/MDFIC/RPAIN/TNPO2/SAMM50/RANBP1/TOB1/TIMM13/EGFR/PTTG1IP/PRICKLE1/RHOA/CEP57/PDE2A/ANGPT1/JAK2/PARP1/SMAD4	53
	GO:1903311	regulation of mRNA metabolic process	46/1852	276/17381	0.00142667	0.0402384	0.0364378	PCBP4/CIRBP/PSMA4/DDX5/EIF4G1/TARDBP/PAPOLA/CPSF4/RBM5/PSMD13/NSRP1/AXIN2/UBA52/CNOT1/HNRNPC/UBC/DCP1A/SET/SF3A1/ZC3HAV1/HNRNPR/HNRNPL/PSMA1/PSMD7/XPO1/PSME3/SRSF7/YWHAZ/HNRNPA1/NCBP2/UPF1/PCID2/SRSF2/TMBIM6/PSMA6/PSME2/TOB1/SYNCRIP/RBM7/SAMD4B/PAIP1/PARN/PSMB5/QKI/SRPK2/RNPS1	46
	GO:0048284	organelle fusion	34/1852	188/17381	0.00142746	0.0402384	0.0364378	SEC22A/FIS1/STXBP1/USO1/TBC1D5/VPS8/SGSM3/RAB7A/RABGAP1/SYT17/SYTL2/USP6NL/STX4/SNAP23/GOSR2/STX10/AKT2/TBC1D3F/VPS16/TBC1D15/STX16/TBC1D16/TBC1D3/VAMP2/RAB34/VTI1A/VAV3/SAMD9L/BET1/BAX/STX7/DNM1L/SYTL4/TBC1D1	34
	GO:0030518	intracellular steroid hormone receptor signaling pathway	27/1852	139/17381	0.00145749	0.0408094	0.0369549	CARM1/FHL2/FOXP1/UBE2I/KDM3A/DDX5/BUD31/MED1/HDAC6/CNOT1/PPARGC1B/RNF4/UBA5/ARRB2/TGFB1I1/WBP2/CTNNB1/CNOT2/AR/DDRGK1/MED17/STRN3/MED24/RNF14/RBM14/JAK2/PARP1	27
	GO:0002478	antigen processing and presentation of exogenous peptide antigen	32/1852	174/17381	0.00146249	0.0408094	0.0369549	PSMA4/CD74/PSMD13/DCTN5/SEC24C/SAR1B/RAB7A/SPTBN2/SEC31A/PSMA1/AP2B1/PSMD7/FCGR2B/SNAP23/IKBKB/PSME3/DCTN2/KIF4A/AP1S3/KIF23/SEC23A/ACTR10/PSMA6/PSME2/AP2S1/DCTN1/AP1M2/ITGAV/DCTN3/KLC1/PSMB5/IKBKG	32
	GO:0046794	transport of virus	15/1852	61/17381	0.00150117	0.0416783	0.0377417	NUP35/RAE1/NUP85/POM121/UBA52/UBC/NUP62/VPS37A/XPO1/NUP160/NUP88/NUP93/TSG101/DYNLT1/VPS28	15
	GO:0006096	glycolytic process	21/1852	99/17381	0.0015263	0.0421642	0.0381817	NUP35/EIF6/PFKM/RAE1/NCOR1/GAPDH/PFKFB2/NUP85/POM121/ADPGK/PKM/NUP62/SIRT6/NUP160/PGK1/NUP88/NUP93/ENO3/LDHA/ALDOA/BPGM	21
	GO:0043620	regulation of DNA-templated transcription in response to stress	24/1852	119/17381	0.00153436	0.0421758	0.0381922	BCLAF1/PSMA4/PSMD13/UBA52/UBC/RBPJ/PSMA1/PSMD7/MBTPS2/SIRT2/PSME3/ATF4/DDIT3/CITED2/UBE2D3/MUC1/TMBIM6/PSMA6/STOX1/PSME2/CHEK1/SIN3A/PSMB5/CUL2	24
	GO:0072655	establishment of protein localization to mitochondrion	34/1852	189/17381	0.00156643	0.0428442	0.0387975	FIS1/IMMP2L/SREBF1/MAPK8/ZBTB17/WDR75/TOMM40/TIMM17B/ATG13/NPEPPS/HSP90AA1/RAC2/USP36/OSCP1/HPS4/BCL2L11/YWHAZ/TFDP1/MTX2/DDIT3/UBE2D3/TIMM23B/TOMM5/UBE2L3/BMF/AGK/RUVBL1/SAMM50/BAX/TIMM13/ABLIM3/PDE2A/UBE2J2/UQCRC2	34
	GO:0007163	establishment or maintenance of cell polarity	33/1852	182/17381	0.00159072	0.0432942	0.0392051	CDC42/DST/ILK/CDK5RAP2/PDCD6IP/PARD3/BRSK1/PTK7/PARVA/DLG1/SH3BP1/SLC9A1/DLG3/RAP1B/CAP2/DYNLT1/ARPC5/NCKAP1L/CFL1/CYTH1/NUMA1/SYNE2/RUFY3/AQP1/DCTN1/MPP5/ARHGEF11/CLASP1/RHOA/GSN/SNX27/CAP1/FAT1	33
	GO:0009411	response to UV	26/1852	133/17381	0.0016061	0.0434986	0.0393901	ERCC1/DDB1/CASP9/SDF4/MAPK8/CIRBP/TROVE2/ERCC4/ERCC8/POLH/BRSK1/CARD16/PML/MYC/ATF4/EIF2S1/RUVBL2/HMGN1/UBE4B/PBK/BMF/CRIP1/AQP1/BAX/CHEK1/EGFR	26
	GO:0043618	regulation of transcription from RNA polymerase II promoter in response to stress	23/1852	113/17381	0.00167564	0.0451605	0.040895	PSMA4/PSMD13/UBA52/UBC/RBPJ/PSMA1/PSMD7/MBTPS2/SIRT2/PSME3/ATF4/DDIT3/CITED2/UBE2D3/MUC1/TMBIM6/PSMA6/STOX1/PSME2/CHEK1/SIN3A/PSMB5/CUL2	23
	GO:0030433	ubiquitin-dependent ERAD pathway	17/1852	74/17381	0.00168421	0.0451712	0.0409048	DERL3/OS9/SYVN1/HERPUD1/RNF121/EDEM2/USP19/UBXN4/TMEM67/UBE4B/SEL1L/DZIP3/DERL1/RNF185/ERLEC1/JKAMP/UBE2J2	17
	GO:0006757	ATP generation from ADP	21/1852	100/17381	0.00174195	0.04641	0.0420265	NUP35/EIF6/PFKM/RAE1/NCOR1/GAPDH/PFKFB2/NUP85/POM121/ADPGK/PKM/NUP62/SIRT6/NUP160/PGK1/NUP88/NUP93/ENO3/LDHA/ALDOA/BPGM	21
	GO:0036498	IRE1-mediated unfolded protein response	16/1852	68/17381	0.0017472	0.04641	0.0420265	BFAR/TMEM33/ZBTB17/SYVN1/SEC31A/BCL2L11/CUL7/GOSR2/DDX11/PREB/ATP6V0D1/TMBIM6/BAX/DCTN1/COPS5/YIF1A	16
	GO:0070936	protein K48-linked ubiquitination	13/1852	50/17381	0.00176977	0.0467847	0.0423658	BFAR/ITCH/ZNRF1/UBE2E1/SYVN1/UBE2E2/RNF4/UBE2G1/UBE2D3/UBE2D4/TTC3/RNF146/RNF216	13
	GO:2000045	regulation of G1/S transition of mitotic cell cycle	30/1852	162/17381	0.00180862	0.047584	0.0430896	CARM1/EZH2/PCBP4/DDX3X/MYO16/EIF4G1/CTDSP1/UBA52/CNOT1/UBC/GADD45A/UBE2E2/CDK2AP2/PRMT1/PML/PSME3/CDK10/TFDP1/CRADD/MUC1/CNOT2/PSME2/BAX/BRD7/CDK2/GPNMB/EGFR/PDPN/PTPN6/RPA2	30
	GO:1904292	regulation of ERAD pathway	9/1852	28/17381	0.00182182	0.0477039	0.0431982	DERL3/OS9/TMEM259/HERPUD1/EDEM2/USP19/USP13/USP25/ERLEC1	9
	GO:0000715	nucleotide-excision repair, DNA damage recognition	8/1852	23/17381	0.00184483	0.0480787	0.0435376	COPS3/DDB1/COPS7A/UBA52/UBC/GPS1/COPS5/PARP1	8
